# Supplementary material for: Synthesis, structure, photochemical and electrochemical properties of α-germyl ferrocenyl ketones
Source: Dalton Trans. 2025 Nov 6;54(47):17611–20. doi: 10.1039/d5dt02029h (PMC12614158; doi:10.1039/d5dt02029h)
Supplement: DT-054-D5DT02029H-s002 [file DT-054-D5DT02029H-s002.cif]

# Supplementary Information (SI) for Dalton Transactions.
# This journal is © The Royal Society of Chemistry 2025

####################################################################### 
# 
# This file contains crystal structure data downloaded from the 
# Cambridge Structural Database (CSD) hosted by the Cambridge 
# Crystallographic Data Centre (CCDC).
# 
# Full information about CCDC data access policies and citation 
# guidelines are available at http://www.ccdc.cam.ac.uk/access/V1 
# 
# Audit and citation data items may have been added by the CCDC. 
# Please retain this information to preserve the provenance of 
# this file and to allow appropriate attribution of the data. 
# 
#######################################################################

data_rf2897_auto
_database_code_depnum_ccdc_archive 'CCDC 2478328'
loop_
_audit_author_name
_audit_author_address
'Ana Torvisco'
;Technical University of Graz
Austria
;

_audit_update_record             
;
2025-08-04 deposited with the CCDC.	2025-09-16 downloaded from the CCDC.
;
_publcif_datablock.id            {d713fd75-a4bb-4c7d-8258-ba0b22394aa4}
# publcif _publ_body_element loop end
_audit_creation_date             2025-07-31
_audit_creation_method           
;
Olex2 1.5-ac6-020
(compiled 2024.02.14 svn.r2f8d729c for Rigaku Oxford Diffraction, GUI svn.r6966)
;
_shelx_SHELXL_version_number     2019/3
_chemical_name_common            ?
_chemical_name_systematic        ?
_chemical_formula_moiety         'C20 H36 Fe O Si4'
_chemical_formula_sum            'C20 H36 Fe O Si4'
_chemical_formula_weight         460.70
_chemical_melting_point          ?
_chemical_oxdiff_formula         FeSi4C12H36O2
loop_
_atom_type_symbol
_atom_type_description
_atom_type_scat_dispersion_real
_atom_type_scat_dispersion_imag
_atom_type_scat_source
C C 0.0181 0.0091 'International Tables Vol C Tables 4.2.6.8 and 6.1.1.4'
H H 0.0000 0.0000 'International Tables Vol C Tables 4.2.6.8 and 6.1.1.4'
Fe Fe -1.1336 3.1974 'International Tables Vol C Tables 4.2.6.8 and 6.1.1.4'
O O 0.0492 0.0322 'International Tables Vol C Tables 4.2.6.8 and 6.1.1.4'
Si Si 0.2541 0.3302 'International Tables Vol C Tables 4.2.6.8 and 6.1.1.4'

_shelx_space_group_comment       
;
The symmetry employed for this shelxl refinement is uniquely defined
by the following loop, which should always be used as a source of
symmetry information in preference to the above space-group names.
They are only intended as comments.
;
_space_group_crystal_system      tetragonal
_space_group_IT_number           88
_space_group_name_H-M_alt        'I 41/a'
_space_group_name_Hall           '-I 4ad'
loop_
_space_group_symop_operation_xyz
'x, y, z'
'-x+1/2, -y, z+1/2'
'-y+3/4, x+1/4, z+1/4'
'y+3/4, -x+3/4, z+3/4'
'x+1/2, y+1/2, z+1/2'
'-x+1, -y+1/2, z+1'
'-y+5/4, x+3/4, z+3/4'
'y+5/4, -x+5/4, z+5/4'
'-x, -y, -z'
'x-1/2, y, -z-1/2'
'y-3/4, -x-1/4, -z-1/4'
'-y-3/4, x-3/4, -z-3/4'
'-x+1/2, -y+1/2, -z+1/2'
'x, y+1/2, -z'
'y-1/4, -x+1/4, -z+1/4'
'-y-1/4, x-1/4, -z-1/4'

_cell_length_a                   18.24740(10)
_cell_length_b                   18.24740(10)
_cell_length_c                   30.4342(3)
_cell_angle_alpha                90
_cell_angle_beta                 90
_cell_angle_gamma                90
_cell_volume                     10133.61(15)
_cell_formula_units_Z            16
_cell_measurement_reflns_used    23165
_cell_measurement_temperature    100.01(10)
_cell_measurement_theta_max      77.3310
_cell_measurement_theta_min      2.8120
_shelx_estimated_absorpt_T_max   0.311
_shelx_estimated_absorpt_T_min   0.218
_exptl_absorpt_coefficient_mu    6.632
_exptl_absorpt_correction_T_max  1.00000
_exptl_absorpt_correction_T_min  0.34722
_exptl_absorpt_correction_type   multi-scan
_exptl_absorpt_process_details   
;
CrysAlisPro 1.171.43.106a (Rigaku Oxford Diffraction, 2024)
Empirical absorption correction using spherical harmonics,
implemented in SCALE3 ABSPACK scaling algorithm.
;
_exptl_absorpt_special_details   ?
_exptl_crystal_colour            orange
_exptl_crystal_colour_primary    orange
_exptl_crystal_density_diffrn    1.208
_exptl_crystal_density_meas      ?
_exptl_crystal_density_method    ?
_exptl_crystal_description       block
_exptl_crystal_F_000             3936
_exptl_crystal_size_max          0.33
_exptl_crystal_size_mid          0.26
_exptl_crystal_size_min          0.23
_exptl_transmission_factor_max   ?
_exptl_transmission_factor_min   ?
_diffrn_reflns_av_R_equivalents  0.0369
_diffrn_reflns_av_unetI/netI     0.0224
_diffrn_reflns_Laue_measured_fraction_full 1.000
_diffrn_reflns_Laue_measured_fraction_max 0.990
_diffrn_reflns_limit_h_max       23
_diffrn_reflns_limit_h_min       -20
_diffrn_reflns_limit_k_max       21
_diffrn_reflns_limit_k_min       -22
_diffrn_reflns_limit_l_max       38
_diffrn_reflns_limit_l_min       -38
_diffrn_reflns_number            43158
_diffrn_reflns_point_group_measured_fraction_full 1.000
_diffrn_reflns_point_group_measured_fraction_max 0.990
_diffrn_reflns_theta_full        67.684
_diffrn_reflns_theta_max         77.758
_diffrn_reflns_theta_min         2.824
_diffrn_ambient_environment      N~2~
_diffrn_ambient_temperature      100.01(10)
_diffrn_detector                 'Hybrid Pixel Array Detector'
_diffrn_detector_area_resol_mean 10.0000
_diffrn_detector_type            'HyPix-Arc 100'
_diffrn_measured_fraction_theta_full 1.000
_diffrn_measured_fraction_theta_max 0.990
_diffrn_measurement_details      
;
List of Runs (angles in degrees, time in seconds):

  # Type    Start    End  Width  t~exp~   \w     \q     \k     \f   Frames
#--------------------------------------------------------------------------
  1  \w     72.00 176.00   0.50    2.00    --  101.05  19.00 -90.00  208
  2  \w    100.00 167.00   0.50    2.00    --  101.05  77.00 -30.00  134
  3  \w     42.00 129.00   0.50    0.50    --   53.17  38.00 -30.00  174
  4  \w     72.00 176.00   0.50    2.00    --  101.05  19.00  60.00  208
  5  \w     72.00 176.00   0.50    2.00    --  101.05  19.00 150.00  208
  6  \w    -21.00  26.00   0.50    0.50    --   53.17 -19.00  60.00   94
  7  \w     36.00 106.00   0.50    2.00    --  101.05 -99.00  30.00  140
  8  \w     35.00 105.00   0.50    2.00    --  101.05 -77.00  30.00  140
  9  \w     36.00 106.00   0.50    2.00    --  101.05 -99.00 -30.00  140
 10  \w     36.00 106.00   0.50    2.00    --  101.05 -99.00 -60.00  140
 11  \w     35.00 105.00   0.50    2.00    --  101.05 -77.00-150.00  140
 12  \w   -127.00 -82.00   0.50    0.50    --  -54.67 -57.00-180.00   90
 13  \w   -127.00 -82.00   0.50    0.50    --  -54.67 -57.00-120.00   90
 14  \w    -43.00  -1.00   0.50    0.50    --  -76.64  38.00 -30.00   84
 15  \w    -43.00  21.00   0.50    0.50    --  -54.67  38.00 -90.00  128
;
_diffrn_measurement_device       'four-circle diffractometer'
_diffrn_measurement_device_type  'XtaLAB Synergy, Dualflex, HyPix-Arc 100'
_diffrn_measurement_method       '\w scans'
_diffrn_orient_matrix_type       
'CrysAlisPro convention (1999,Acta A55,543-557)'
_diffrn_orient_matrix_UB_11      0.0291998000
_diffrn_orient_matrix_UB_12      -0.0173049000
_diffrn_orient_matrix_UB_13      -0.0463428000
_diffrn_orient_matrix_UB_21      -0.0384776000
_diffrn_orient_matrix_UB_22      0.0689173000
_diffrn_orient_matrix_UB_23      -0.0179390000
_diffrn_orient_matrix_UB_31      0.0691314000
_diffrn_orient_matrix_UB_32      0.0457542000
_diffrn_orient_matrix_UB_33      0.0096536000
_diffrn_radiation_monochromator  mirror
_diffrn_radiation_probe          x-ray
_diffrn_radiation_type           'Cu K\a'
_diffrn_radiation_wavelength     1.54184
_diffrn_source                   'micro-focus sealed X-ray tube'
_diffrn_source_type              'PhotonJet (Cu) X-ray Source'
_reflns_Friedel_coverage         0.000
_reflns_Friedel_fraction_full    .
_reflns_Friedel_fraction_max     .
_reflns_number_gt                5074
_reflns_number_total             5352
_reflns_special_details          
;
 Reflections were merged by SHELXL according to the crystal
 class for the calculation of statistics and refinement.
 
 _reflns_Friedel_fraction is defined as the number of unique
 Friedel pairs measured divided by the number that would be
 possible theoretically, ignoring centric projections and
 systematic absences.
;
_reflns_threshold_expression     'I > 2\s(I)'
_computing_cell_refinement       'CrysAlisPro 1.171.43.106a (Rigaku OD, 2024)'
_computing_data_collection       'CrysAlisPro 1.171.43.106a (Rigaku OD, 2024)'
_computing_data_reduction        'CrysAlisPro 1.171.43.106a (Rigaku OD, 2024)'
_computing_molecular_graphics    'Olex2 1.5-ac6-020 (Dolomanov et al., 2009)'
_computing_publication_material  'Olex2 1.5-ac6-020 (Dolomanov et al., 2009)'
_computing_structure_refinement  'SHELXL 2019/3 (Sheldrick, 2015)'
_computing_structure_solution    'SHELXT 2018/2 (Sheldrick, 2018)'
_refine_diff_density_max         0.279
_refine_diff_density_min         -0.234
_refine_diff_density_rms         0.038
_refine_ls_extinction_coef       .
_refine_ls_extinction_method     none
_refine_ls_goodness_of_fit_ref   1.033
_refine_ls_hydrogen_treatment    constr
_refine_ls_matrix_type           full
_refine_ls_number_parameters     244
_refine_ls_number_reflns         5352
_refine_ls_number_restraints     0
_refine_ls_R_factor_all          0.0245
_refine_ls_R_factor_gt           0.0215
_refine_ls_restrained_S_all      1.033
_refine_ls_shift/su_max          0.002
_refine_ls_shift/su_mean         0.000
_refine_ls_structure_factor_coef Fsqd
_refine_ls_weighting_details     
'w=1/[\s^2^(Fo^2^)+(0.0253P)^2^+7.3773P] where P=(Fo^2^+2Fc^2^)/3'
_refine_ls_weighting_scheme      calc
_refine_ls_wR_factor_gt          0.0541
_refine_ls_wR_factor_ref         0.0549
_refine_special_details          ?
_olex2_refinement_description    
;
1. Fixed Uiso
 At 1.2 times of:
  All C(H) groups
 At 1.5 times of:
  All C(H,H,H) groups
2.a Ternary CH refined with riding coordinates:
 C3(H3), C5(H5), C8(H8), C9(H9), C2(H2), C4(H4), C6(H6), C11(H11), C15(H15)
2.b Idealised Me refined as rotating group:
 C10(H10A,H10B,H10C), C17(H17A,H17B,H17C), C14(H14A,H14B,H14C), C19(H19A,H19B,
 H19C), C21(H21A,H21B,H21C), C18(H18A,H18B,H18C), C16(H16A,H16B,H16C), C12(H12A,
 H12B,H12C), C13(H13A,H13B,H13C)
;
_atom_sites_solution_hydrogens   geom
_atom_sites_solution_primary     dual
_atom_sites_solution_secondary   ?
loop_
_atom_site_label
_atom_site_type_symbol
_atom_site_fract_x
_atom_site_fract_y
_atom_site_fract_z
_atom_site_U_iso_or_equiv
_atom_site_adp_type
_atom_site_occupancy
_atom_site_site_symmetry_order
_atom_site_calc_flag
_atom_site_refinement_flags_posn
_atom_site_refinement_flags_adp
_atom_site_refinement_flags_occupancy
_atom_site_disorder_assembly
_atom_site_disorder_group
Fe1 Fe 0.90566(2) 0.56760(2) 0.44046(2) 0.01227(5) Uani 1 1 d . . . . .
Si1 Si 0.73353(2) 0.68524(2) 0.51434(2) 0.01416(7) Uani 1 1 d . . . . .
Si2 Si 0.63104(2) 0.61520(2) 0.53546(2) 0.02045(8) Uani 1 1 d . . . . .
O1 O 0.73399(5) 0.68027(5) 0.42537(3) 0.01984(18) Uani 1 1 d . . . . .
C1 C 0.75774(6) 0.64497(6) 0.45687(4) 0.0146(2) Uani 1 1 d . . . . .
Si3 Si 0.69982(2) 0.80495(2) 0.49328(2) 0.01857(8) Uani 1 1 d . . . . .
C3 C 0.85303(7) 0.48067(7) 0.41133(4) 0.0188(2) Uani 1 1 d . . . . .
H3 H 0.873139 0.449351 0.387206 0.023 Uiso 1 1 calc R U . . .
C5 C 0.82591(6) 0.52545(6) 0.48052(4) 0.0156(2) Uani 1 1 d . . . . .
H5 H 0.823290 0.530902 0.513175 0.019 Uiso 1 1 calc R U . . .
C7 C 0.79504(6) 0.57471(6) 0.44877(4) 0.0147(2) Uani 1 1 d . . . . .
C8 C 0.94877(7) 0.67126(7) 0.44388(4) 0.0212(3) Uani 1 1 d . . . . .
H8 H 0.920618 0.717377 0.449373 0.025 Uiso 1 1 calc R U . . .
C9 C 0.98112(7) 0.62561(7) 0.47660(4) 0.0196(2) Uani 1 1 d . . . . .
H9 H 0.979619 0.634000 0.509054 0.024 Uiso 1 1 calc R U . . .
C10 C 0.86615(8) 0.60369(7) 0.58701(4) 0.0271(3) Uani 1 1 d . . . . .
H10A H 0.900072 0.590708 0.563287 0.041 Uiso 1 1 calc R U . . .
H10B H 0.830027 0.564434 0.590729 0.041 Uiso 1 1 calc R U . . .
H10C H 0.893587 0.610168 0.614412 0.041 Uiso 1 1 calc R U . . .
C2 C 0.81249(7) 0.54653(7) 0.40574(4) 0.0172(2) Uani 1 1 d . . . . .
H2 H 0.798439 0.569251 0.377046 0.021 Uiso 1 1 calc R U . . .
Si4 Si 0.81800(2) 0.69097(2) 0.57287(2) 0.01829(8) Uani 1 1 d . . . . .
C4 C 0.86145(7) 0.46779(6) 0.45733(4) 0.0177(2) Uani 1 1 d . . . . .
H4 H 0.888618 0.425948 0.470930 0.021 Uiso 1 1 calc R U . . .
C6 C 0.96309(7) 0.63939(7) 0.40204(4) 0.0211(3) Uani 1 1 d . . . . .
H6 H 0.946884 0.659348 0.373019 0.025 Uiso 1 1 calc R U . . .
C17 C 0.77731(7) 0.84443(7) 0.46016(4) 0.0222(3) Uani 1 1 d . . . . .
H17A H 0.781714 0.817658 0.432372 0.033 Uiso 1 1 calc R U . . .
H17B H 0.823118 0.839969 0.476755 0.033 Uiso 1 1 calc R U . . .
H17C H 0.767490 0.896254 0.454089 0.033 Uiso 1 1 calc R U . . .
C14 C 0.61408(8) 0.80524(8) 0.45909(5) 0.0318(3) Uani 1 1 d . . . . .
H14A H 0.603118 0.855457 0.449746 0.048 Uiso 1 1 calc R U . . .
H14B H 0.573162 0.786187 0.476532 0.048 Uiso 1 1 calc R U . . .
H14C H 0.621256 0.774240 0.433148 0.048 Uiso 1 1 calc R U . . .
C19 C 0.88841(8) 0.76407(8) 0.56306(5) 0.0295(3) Uani 1 1 d . . . . .
H19A H 0.915831 0.752815 0.536204 0.044 Uiso 1 1 calc R U . . .
H19B H 0.922230 0.766002 0.588048 0.044 Uiso 1 1 calc R U . . .
H19C H 0.863968 0.811579 0.559799 0.044 Uiso 1 1 calc R U . . .
C11 C 1.01569(6) 0.56566(7) 0.45481(4) 0.0183(2) Uani 1 1 d . . . . .
H11 H 1.042567 0.524538 0.469368 0.022 Uiso 1 1 calc R U . . .
C21 C 0.65893(9) 0.52973(8) 0.56525(5) 0.0338(3) Uani 1 1 d . . . . .
H21A H 0.615287 0.500527 0.572009 0.051 Uiso 1 1 calc R U . . .
H21B H 0.683933 0.542914 0.592628 0.051 Uiso 1 1 calc R U . . .
H21C H 0.692145 0.501053 0.546684 0.051 Uiso 1 1 calc R U . . .
C18 C 0.68273(9) 0.86467(8) 0.54268(5) 0.0298(3) Uani 1 1 d . . . . .
H18A H 0.668691 0.913917 0.532972 0.045 Uiso 1 1 calc R U . . .
H18B H 0.727477 0.867624 0.560401 0.045 Uiso 1 1 calc R U . . .
H18C H 0.643141 0.843559 0.560373 0.045 Uiso 1 1 calc R U . . .
C15 C 1.00463(7) 0.57407(7) 0.40870(4) 0.0194(2) Uani 1 1 d . . . . .
H15 H 1.022616 0.540166 0.385246 0.023 Uiso 1 1 calc R U . . .
C16 C 0.76143(9) 0.71839(9) 0.62185(5) 0.0338(3) Uani 1 1 d . . . . .
H16A H 0.731387 0.761099 0.614327 0.051 Uiso 1 1 calc R U . . .
H16B H 0.793919 0.730755 0.646395 0.051 Uiso 1 1 calc R U . . .
H16C H 0.729507 0.677589 0.630350 0.051 Uiso 1 1 calc R U . . .
C12 C 0.58023(9) 0.58850(10) 0.48443(6) 0.0394(4) Uani 1 1 d . . . . .
H12A H 0.567379 0.632636 0.467783 0.059 Uiso 1 1 calc R U . . .
H12B H 0.535424 0.562116 0.492485 0.059 Uiso 1 1 calc R U . . .
H12C H 0.611318 0.556774 0.466328 0.059 Uiso 1 1 calc R U . . .
C13 C 0.56917(9) 0.66999(9) 0.57198(6) 0.0394(4) Uani 1 1 d . . . . .
H13A H 0.555542 0.715669 0.557144 0.059 Uiso 1 1 calc R U . . .
H13B H 0.594704 0.681406 0.599472 0.059 Uiso 1 1 calc R U . . .
H13C H 0.524889 0.641571 0.578439 0.059 Uiso 1 1 calc R U . . .

loop_
_atom_site_aniso_label
_atom_site_aniso_U_11
_atom_site_aniso_U_22
_atom_site_aniso_U_33
_atom_site_aniso_U_23
_atom_site_aniso_U_13
_atom_site_aniso_U_12
Fe1 0.01284(9) 0.01284(9) 0.01114(9) 0.00024(6) 0.00084(6) 0.00040(6)
Si1 0.01628(15) 0.01336(15) 0.01284(14) 0.00069(11) 0.00171(11) 0.00115(11)
Si2 0.01859(16) 0.01706(16) 0.02571(17) 0.00067(13) 0.00730(13) 0.00019(12)
O1 0.0227(4) 0.0216(4) 0.0152(4) 0.0023(3) -0.0023(3) 0.0028(3)
C1 0.0124(5) 0.0163(6) 0.0150(5) 0.0003(4) 0.0003(4) -0.0022(4)
Si3 0.02052(17) 0.01452(15) 0.02065(16) 0.00169(12) 0.00079(13) 0.00314(12)
C3 0.0197(6) 0.0179(6) 0.0190(6) -0.0052(5) -0.0007(5) -0.0012(5)
C5 0.0165(6) 0.0149(5) 0.0155(5) 0.0011(4) 0.0018(4) -0.0033(4)
C7 0.0137(5) 0.0164(6) 0.0140(5) -0.0010(4) 0.0009(4) -0.0018(4)
C8 0.0171(6) 0.0149(6) 0.0315(7) 0.0010(5) 0.0032(5) -0.0026(4)
C9 0.0162(6) 0.0212(6) 0.0214(6) -0.0033(5) -0.0002(5) -0.0043(5)
C10 0.0383(8) 0.0234(7) 0.0195(6) 0.0042(5) -0.0050(6) 0.0064(6)
C2 0.0163(6) 0.0208(6) 0.0145(5) -0.0029(4) -0.0014(4) -0.0008(5)
Si4 0.02513(17) 0.01649(16) 0.01326(15) 0.00042(12) -0.00216(12) 0.00247(13)
C4 0.0195(6) 0.0135(5) 0.0202(6) 0.0000(4) 0.0003(5) -0.0020(4)
C6 0.0176(6) 0.0230(6) 0.0228(6) 0.0086(5) 0.0035(5) -0.0011(5)
C17 0.0296(7) 0.0166(6) 0.0205(6) 0.0017(5) 0.0007(5) -0.0008(5)
C14 0.0254(7) 0.0273(7) 0.0428(8) 0.0058(6) -0.0070(6) 0.0069(6)
C19 0.0316(8) 0.0221(7) 0.0349(8) 0.0009(6) -0.0101(6) -0.0027(6)
C11 0.0139(6) 0.0215(6) 0.0195(6) 0.0010(5) -0.0007(5) -0.0002(4)
C21 0.0339(8) 0.0216(7) 0.0460(9) 0.0094(6) 0.0154(7) 0.0012(6)
C18 0.0375(8) 0.0203(7) 0.0315(7) -0.0016(6) 0.0083(6) 0.0054(6)
C15 0.0150(6) 0.0246(6) 0.0186(6) 0.0019(5) 0.0044(4) 0.0009(5)
C16 0.0463(9) 0.0379(8) 0.0173(6) -0.0037(6) 0.0014(6) 0.0098(7)
C12 0.0305(8) 0.0411(9) 0.0466(9) -0.0014(7) -0.0051(7) -0.0129(7)
C13 0.0325(8) 0.0307(8) 0.0549(10) 0.0005(7) 0.0238(7) 0.0051(6)

_geom_special_details            
;
 All esds (except the esd in the dihedral angle between two l.s. planes)
 are estimated using the full covariance matrix.  The cell esds are taken
 into account individually in the estimation of esds in distances, angles
 and torsion angles; correlations between esds in cell parameters are only
 used when they are defined by crystal symmetry.  An approximate (isotropic)
 treatment of cell esds is used for estimating esds involving l.s. planes.
;
loop_
_geom_bond_atom_site_label_1
_geom_bond_atom_site_label_2
_geom_bond_distance
_geom_bond_site_symmetry_2
_geom_bond_publ_flag
Fe1 C3 2.0554(12) . ?
Fe1 C5 2.0483(11) . ?
Fe1 C7 2.0385(12) . ?
Fe1 C8 2.0513(12) . ?
Fe1 C9 2.0558(12) . ?
Fe1 C2 2.0384(12) . ?
Fe1 C4 2.0570(12) . ?
Fe1 C6 2.0450(12) . ?
Fe1 C11 2.0549(12) . ?
Fe1 C15 2.0518(12) . ?
Si1 Si2 2.3546(5) . ?
Si1 C1 1.9479(12) . ?
Si1 Si3 2.3582(4) . ?
Si1 Si4 2.3578(4) . ?
Si2 C21 1.8744(15) . ?
Si2 C12 1.8732(17) . ?
Si2 C13 1.8734(15) . ?
O1 C1 1.2337(14) . ?
C1 C7 1.4723(16) . ?
Si3 C17 1.8800(14) . ?
Si3 C14 1.8790(15) . ?
Si3 C18 1.8827(14) . ?
C3 H3 1.0000 . ?
C3 C2 1.4216(17) . ?
C3 C4 1.4279(17) . ?
C5 H5 1.0000 . ?
C5 C7 1.4350(16) . ?
C5 C4 1.4233(16) . ?
C7 C2 1.4424(16) . ?
C8 H8 1.0000 . ?
C8 C9 1.4262(18) . ?
C8 C6 1.4241(18) . ?
C9 H9 1.0000 . ?
C9 C11 1.4263(17) . ?
C10 H10A 0.9800 . ?
C10 H10B 0.9800 . ?
C10 H10C 0.9800 . ?
C10 Si4 1.8691(13) . ?
C2 H2 1.0000 . ?
Si4 C19 1.8760(15) . ?
Si4 C16 1.8810(15) . ?
C4 H4 1.0000 . ?
C6 H6 1.0000 . ?
C6 C15 1.4271(17) . ?
C17 H17A 0.9800 . ?
C17 H17B 0.9800 . ?
C17 H17C 0.9800 . ?
C14 H14A 0.9800 . ?
C14 H14B 0.9800 . ?
C14 H14C 0.9800 . ?
C19 H19A 0.9800 . ?
C19 H19B 0.9800 . ?
C19 H19C 0.9800 . ?
C11 H11 1.0000 . ?
C11 C15 1.4258(17) . ?
C21 H21A 0.9800 . ?
C21 H21B 0.9800 . ?
C21 H21C 0.9800 . ?
C18 H18A 0.9800 . ?
C18 H18B 0.9800 . ?
C18 H18C 0.9800 . ?
C15 H15 1.0000 . ?
C16 H16A 0.9800 . ?
C16 H16B 0.9800 . ?
C16 H16C 0.9800 . ?
C12 H12A 0.9800 . ?
C12 H12B 0.9800 . ?
C12 H12C 0.9800 . ?
C13 H13A 0.9800 . ?
C13 H13B 0.9800 . ?
C13 H13C 0.9800 . ?

loop_
_geom_angle_atom_site_label_1
_geom_angle_atom_site_label_2
_geom_angle_atom_site_label_3
_geom_angle
_geom_angle_site_symmetry_1
_geom_angle_site_symmetry_3
_geom_angle_publ_flag
C3 Fe1 C9 160.24(5) . . ?
C3 Fe1 C4 40.63(5) . . ?
C5 Fe1 C3 68.59(5) . . ?
C5 Fe1 C8 126.05(5) . . ?
C5 Fe1 C9 110.54(5) . . ?
C5 Fe1 C4 40.57(5) . . ?
C5 Fe1 C11 124.14(5) . . ?
C5 Fe1 C15 158.03(5) . . ?
C7 Fe1 C3 68.90(5) . . ?
C7 Fe1 C5 41.11(5) . . ?
C7 Fe1 C8 108.35(5) . . ?
C7 Fe1 C9 124.34(5) . . ?
C7 Fe1 C4 68.72(5) . . ?
C7 Fe1 C6 122.52(5) . . ?
C7 Fe1 C11 160.43(5) . . ?
C7 Fe1 C15 157.87(5) . . ?
C8 Fe1 C3 155.88(5) . . ?
C8 Fe1 C9 40.64(5) . . ?
C8 Fe1 C4 162.60(5) . . ?
C8 Fe1 C11 68.31(5) . . ?
C8 Fe1 C15 68.48(5) . . ?
C9 Fe1 C4 125.81(5) . . ?
C2 Fe1 C3 40.64(5) . . ?
C2 Fe1 C5 69.22(5) . . ?
C2 Fe1 C7 41.44(4) . . ?
C2 Fe1 C8 121.33(5) . . ?
C2 Fe1 C9 158.93(5) . . ?
C2 Fe1 C4 68.61(5) . . ?
C2 Fe1 C6 104.58(5) . . ?
C2 Fe1 C11 157.19(5) . . ?
C2 Fe1 C15 120.05(5) . . ?
C6 Fe1 C3 119.15(5) . . ?
C6 Fe1 C5 160.90(5) . . ?
C6 Fe1 C8 40.69(5) . . ?
C6 Fe1 C9 68.46(5) . . ?
C6 Fe1 C4 155.63(5) . . ?
C6 Fe1 C11 68.40(5) . . ?
C6 Fe1 C15 40.77(5) . . ?
C11 Fe1 C3 122.33(5) . . ?
C11 Fe1 C9 40.60(5) . . ?
C11 Fe1 C4 108.35(5) . . ?
C15 Fe1 C3 104.62(5) . . ?
C15 Fe1 C9 68.46(5) . . ?
C15 Fe1 C4 120.91(5) . . ?
C15 Fe1 C11 40.63(5) . . ?
Si2 Si1 Si3 111.702(17) . . ?
Si2 Si1 Si4 109.700(17) . . ?
C1 Si1 Si2 102.74(4) . . ?
C1 Si1 Si3 99.47(4) . . ?
C1 Si1 Si4 123.15(4) . . ?
Si4 Si1 Si3 109.557(17) . . ?
C21 Si2 Si1 111.59(5) . . ?
C12 Si2 Si1 107.94(5) . . ?
C12 Si2 C21 108.60(8) . . ?
C12 Si2 C13 109.42(8) . . ?
C13 Si2 Si1 110.55(5) . . ?
C13 Si2 C21 108.71(7) . . ?
O1 C1 Si1 114.91(9) . . ?
O1 C1 C7 119.14(11) . . ?
C7 C1 Si1 125.71(8) . . ?
C17 Si3 Si1 107.73(4) . . ?
C17 Si3 C18 109.32(6) . . ?
C14 Si3 Si1 111.74(5) . . ?
C14 Si3 C17 109.16(7) . . ?
C14 Si3 C18 107.62(7) . . ?
C18 Si3 Si1 111.24(5) . . ?
Fe1 C3 H3 125.9 . . ?
C2 C3 Fe1 69.04(7) . . ?
C2 C3 H3 125.9 . . ?
C2 C3 C4 108.21(10) . . ?
C4 C3 Fe1 69.74(7) . . ?
C4 C3 H3 125.9 . . ?
Fe1 C5 H5 126.0 . . ?
C7 C5 Fe1 69.08(6) . . ?
C7 C5 H5 126.0 . . ?
C4 C5 Fe1 70.04(7) . . ?
C4 C5 H5 126.0 . . ?
C4 C5 C7 107.94(10) . . ?
C1 C7 Fe1 122.28(8) . . ?
C5 C7 Fe1 69.81(7) . . ?
C5 C7 C1 127.89(10) . . ?
C5 C7 C2 107.54(10) . . ?
C2 C7 Fe1 69.28(7) . . ?
C2 C7 C1 124.37(11) . . ?
Fe1 C8 H8 126.0 . . ?
C9 C8 Fe1 69.85(7) . . ?
C9 C8 H8 126.0 . . ?
C6 C8 Fe1 69.42(7) . . ?
C6 C8 H8 126.0 . . ?
C6 C8 C9 108.05(11) . . ?
Fe1 C9 H9 126.1 . . ?
C8 C9 Fe1 69.51(7) . . ?
C8 C9 H9 126.1 . . ?
C11 C9 Fe1 69.67(7) . . ?
C11 C9 C8 107.84(11) . . ?
C11 C9 H9 126.1 . . ?
H10A C10 H10B 109.5 . . ?
H10A C10 H10C 109.5 . . ?
H10B C10 H10C 109.5 . . ?
Si4 C10 H10A 109.5 . . ?
Si4 C10 H10B 109.5 . . ?
Si4 C10 H10C 109.5 . . ?
Fe1 C2 H2 126.0 . . ?
C3 C2 Fe1 70.33(7) . . ?
C3 C2 C7 107.92(10) . . ?
C3 C2 H2 126.0 . . ?
C7 C2 Fe1 69.28(6) . . ?
C7 C2 H2 126.0 . . ?
C10 Si4 Si1 116.32(5) . . ?
C10 Si4 C19 108.70(7) . . ?
C10 Si4 C16 107.59(7) . . ?
C19 Si4 Si1 111.04(5) . . ?
C19 Si4 C16 108.23(7) . . ?
C16 Si4 Si1 104.58(5) . . ?
Fe1 C4 H4 125.8 . . ?
C3 C4 Fe1 69.63(7) . . ?
C3 C4 H4 125.8 . . ?
C5 C4 Fe1 69.39(7) . . ?
C5 C4 C3 108.39(10) . . ?
C5 C4 H4 125.8 . . ?
Fe1 C6 H6 125.9 . . ?
C8 C6 Fe1 69.90(7) . . ?
C8 C6 H6 125.9 . . ?
C8 C6 C15 108.14(11) . . ?
C15 C6 Fe1 69.87(7) . . ?
C15 C6 H6 125.9 . . ?
Si3 C17 H17A 109.5 . . ?
Si3 C17 H17B 109.5 . . ?
Si3 C17 H17C 109.5 . . ?
H17A C17 H17B 109.5 . . ?
H17A C17 H17C 109.5 . . ?
H17B C17 H17C 109.5 . . ?
Si3 C14 H14A 109.5 . . ?
Si3 C14 H14B 109.5 . . ?
Si3 C14 H14C 109.5 . . ?
H14A C14 H14B 109.5 . . ?
H14A C14 H14C 109.5 . . ?
H14B C14 H14C 109.5 . . ?
Si4 C19 H19A 109.5 . . ?
Si4 C19 H19B 109.5 . . ?
Si4 C19 H19C 109.5 . . ?
H19A C19 H19B 109.5 . . ?
H19A C19 H19C 109.5 . . ?
H19B C19 H19C 109.5 . . ?
Fe1 C11 H11 125.9 . . ?
C9 C11 Fe1 69.73(7) . . ?
C9 C11 H11 125.9 . . ?
C15 C11 Fe1 69.57(7) . . ?
C15 C11 C9 108.21(11) . . ?
C15 C11 H11 125.9 . . ?
Si2 C21 H21A 109.5 . . ?
Si2 C21 H21B 109.5 . . ?
Si2 C21 H21C 109.5 . . ?
H21A C21 H21B 109.5 . . ?
H21A C21 H21C 109.5 . . ?
H21B C21 H21C 109.5 . . ?
Si3 C18 H18A 109.5 . . ?
Si3 C18 H18B 109.5 . . ?
Si3 C18 H18C 109.5 . . ?
H18A C18 H18B 109.5 . . ?
H18A C18 H18C 109.5 . . ?
H18B C18 H18C 109.5 . . ?
Fe1 C15 H15 126.1 . . ?
C6 C15 Fe1 69.36(7) . . ?
C6 C15 H15 126.1 . . ?
C11 C15 Fe1 69.80(7) . . ?
C11 C15 C6 107.75(11) . . ?
C11 C15 H15 126.1 . . ?
Si4 C16 H16A 109.5 . . ?
Si4 C16 H16B 109.5 . . ?
Si4 C16 H16C 109.5 . . ?
H16A C16 H16B 109.5 . . ?
H16A C16 H16C 109.5 . . ?
H16B C16 H16C 109.5 . . ?
Si2 C12 H12A 109.5 . . ?
Si2 C12 H12B 109.5 . . ?
Si2 C12 H12C 109.5 . . ?
H12A C12 H12B 109.5 . . ?
H12A C12 H12C 109.5 . . ?
H12B C12 H12C 109.5 . . ?
Si2 C13 H13A 109.5 . . ?
Si2 C13 H13B 109.5 . . ?
Si2 C13 H13C 109.5 . . ?
H13A C13 H13B 109.5 . . ?
H13A C13 H13C 109.5 . . ?
H13B C13 H13C 109.5 . . ?

loop_
_geom_torsion_atom_site_label_1
_geom_torsion_atom_site_label_2
_geom_torsion_atom_site_label_3
_geom_torsion_atom_site_label_4
_geom_torsion
_geom_torsion_site_symmetry_1
_geom_torsion_site_symmetry_2
_geom_torsion_site_symmetry_3
_geom_torsion_site_symmetry_4
_geom_torsion_publ_flag
Fe1 C3 C2 C7 -59.31(8) . . . . ?
Fe1 C3 C4 C5 58.72(8) . . . . ?
Fe1 C5 C7 C1 -115.77(12) . . . . ?
Fe1 C5 C7 C2 59.22(8) . . . . ?
Fe1 C5 C4 C3 -58.86(8) . . . . ?
Fe1 C7 C2 C3 59.96(8) . . . . ?
Fe1 C8 C9 C11 59.34(8) . . . . ?
Fe1 C8 C6 C15 -59.63(9) . . . . ?
Fe1 C9 C11 C15 59.12(8) . . . . ?
Fe1 C6 C15 C11 -59.47(8) . . . . ?
Fe1 C11 C15 C6 59.19(8) . . . . ?
Si1 C1 C7 Fe1 -94.03(10) . . . . ?
Si1 C1 C7 C5 -5.51(17) . . . . ?
Si1 C1 C7 C2 -179.72(9) . . . . ?
O1 C1 C7 Fe1 91.92(12) . . . . ?
O1 C1 C7 C5 -179.56(11) . . . . ?
O1 C1 C7 C2 6.23(18) . . . . ?
C1 C7 C2 Fe1 115.65(11) . . . . ?
C1 C7 C2 C3 175.62(11) . . . . ?
C5 C7 C2 Fe1 -59.56(8) . . . . ?
C5 C7 C2 C3 0.41(13) . . . . ?
C7 C5 C4 Fe1 58.88(8) . . . . ?
C7 C5 C4 C3 0.01(13) . . . . ?
C8 C9 C11 Fe1 -59.24(8) . . . . ?
C8 C9 C11 C15 -0.13(14) . . . . ?
C8 C6 C15 Fe1 59.64(9) . . . . ?
C8 C6 C15 C11 0.17(14) . . . . ?
C9 C8 C6 Fe1 59.37(9) . . . . ?
C9 C8 C6 C15 -0.25(14) . . . . ?
C9 C11 C15 Fe1 -59.22(8) . . . . ?
C9 C11 C15 C6 -0.03(14) . . . . ?
C2 C3 C4 Fe1 -58.48(8) . . . . ?
C2 C3 C4 C5 0.24(14) . . . . ?
C4 C3 C2 Fe1 58.91(8) . . . . ?
C4 C3 C2 C7 -0.40(14) . . . . ?
C4 C5 C7 Fe1 -59.48(8) . . . . ?
C4 C5 C7 C1 -175.25(11) . . . . ?
C4 C5 C7 C2 -0.26(13) . . . . ?
C6 C8 C9 Fe1 -59.10(9) . . . . ?
C6 C8 C9 C11 0.23(14) . . . . ?

_shelx_res_file                  
;
TITL rf2897_auto_a.res in I4(1)/a
    rf2897_auto.res
    created by SHELXL-2019/3 at 14:40:16 on 31-Jul-2025
REM Old TITL RF2897_auto in I4(1)/a
REM SHELXT solution in I4(1)/a: R1 0.077, Rweak 0.008, Alpha 0.029
REM <I/s> 0.559 for 108 systematic absences, Orientation as input
REM Formula found by SHELXT: C20 O Si11 Fe
CELL 1.54184 18.2474 18.2474 30.4342 90 90 90
ZERR 16 0.0001 0.0001 0.0003 0 0 0
LATT 2
SYMM 0.5-X,-Y,0.5+Z
SYMM 0.75-Y,0.25+X,0.25+Z
SYMM 0.75+Y,0.75-X,0.75+Z
SFAC C H Fe O Si
UNIT 320 576 16 16 64

L.S. 10
PLAN  13
SIZE 0.23 0.26 0.33
TEMP -173
CONF
LIST 4
BOND
MORE -1
BOND $H
fmap 2
acta
REM <olex2.extras>
REM <HklSrc "%.\\RF2897_auto.hkl">
REM </olex2.extras>

WGHT    0.025300    7.377300
FVAR       0.13764
FE1   3    0.905662    0.567597    0.440460    11.00000    0.01284    0.01284 =
         0.01114    0.00024    0.00084    0.00040
SI1   5    0.733530    0.685238    0.514341    11.00000    0.01628    0.01336 =
         0.01284    0.00069    0.00171    0.00115
SI2   5    0.631038    0.615203    0.535461    11.00000    0.01859    0.01706 =
         0.02571    0.00067    0.00730    0.00019
O1    4    0.733985    0.680270    0.425369    11.00000    0.02266    0.02163 =
         0.01523    0.00231   -0.00231    0.00285
C1    1    0.757738    0.644967    0.456870    11.00000    0.01241    0.01630 =
         0.01497    0.00031    0.00026   -0.00218
SI3   5    0.699820    0.804952    0.493282    11.00000    0.02052    0.01452 =
         0.02065    0.00169    0.00079    0.00314
C3    1    0.853032    0.480665    0.411326    11.00000    0.01966    0.01787 =
         0.01901   -0.00518   -0.00065   -0.00116
AFIX  13
H3    2    0.873139    0.449351    0.387206    11.00000   -1.20000
AFIX   0
C5    1    0.825912    0.525450    0.480518    11.00000    0.01649    0.01486 =
         0.01551    0.00105    0.00176   -0.00334
AFIX  13
H5    2    0.823290    0.530902    0.513175    11.00000   -1.20000
AFIX   0
C7    1    0.795037    0.574711    0.448765    11.00000    0.01370    0.01641 =
         0.01403   -0.00097    0.00090   -0.00178
C8    1    0.948774    0.671262    0.443878    11.00000    0.01709    0.01491 =
         0.03153    0.00095    0.00318   -0.00262
AFIX  13
H8    2    0.920618    0.717377    0.449373    11.00000   -1.20000
AFIX   0
C9    1    0.981125    0.625609    0.476596    11.00000    0.01624    0.02119 =
         0.02143   -0.00331   -0.00023   -0.00430
AFIX  13
H9    2    0.979619    0.634000    0.509054    11.00000   -1.20000
AFIX   0
C10   1    0.866147    0.603691    0.587005    11.00000    0.03826    0.02342 =
         0.01951    0.00419   -0.00496    0.00640
AFIX 137
H10A  2    0.900072    0.590708    0.563287    11.00000   -1.50000
H10B  2    0.830027    0.564434    0.590729    11.00000   -1.50000
H10C  2    0.893587    0.610168    0.614412    11.00000   -1.50000
AFIX   0
C2    1    0.812489    0.546535    0.405737    11.00000    0.01634    0.02075 =
         0.01447   -0.00288   -0.00144   -0.00081
AFIX  13
H2    2    0.798439    0.569251    0.377046    11.00000   -1.20000
AFIX   0
SI4   5    0.818001    0.690969    0.572867    11.00000    0.02513    0.01649 =
         0.01326    0.00042   -0.00216    0.00247
C4    1    0.861455    0.467788    0.457326    11.00000    0.01947    0.01346 =
         0.02020    0.00002    0.00034   -0.00202
AFIX  13
H4    2    0.888618    0.425948    0.470930    11.00000   -1.20000
AFIX   0
C6    1    0.963090    0.639392    0.402037    11.00000    0.01761    0.02301 =
         0.02281    0.00861    0.00354   -0.00109
AFIX  13
H6    2    0.946884    0.659348    0.373019    11.00000   -1.20000
AFIX   0
C17   1    0.777309    0.844434    0.460160    11.00000    0.02955    0.01658 =
         0.02049    0.00167    0.00065   -0.00077
AFIX 137
H17A  2    0.781714    0.817658    0.432372    11.00000   -1.50000
H17B  2    0.823118    0.839969    0.476755    11.00000   -1.50000
H17C  2    0.767490    0.896254    0.454089    11.00000   -1.50000
AFIX   0
C14   1    0.614084    0.805244    0.459087    11.00000    0.02545    0.02729 =
         0.04281    0.00584   -0.00699    0.00686
AFIX 137
H14A  2    0.603118    0.855457    0.449746    11.00000   -1.50000
H14B  2    0.573162    0.786187    0.476532    11.00000   -1.50000
H14C  2    0.621256    0.774240    0.433148    11.00000   -1.50000
AFIX   0
C19   1    0.888415    0.764069    0.563059    11.00000    0.03161    0.02212 =
         0.03490    0.00087   -0.01011   -0.00266
AFIX 137
H19A  2    0.915831    0.752815    0.536204    11.00000   -1.50000
H19B  2    0.922230    0.766002    0.588048    11.00000   -1.50000
H19C  2    0.863968    0.811579    0.559799    11.00000   -1.50000
AFIX   0
C11   1    1.015687    0.565658    0.454805    11.00000    0.01395    0.02153 =
         0.01955    0.00102   -0.00065   -0.00016
AFIX  13
H11   2    1.042567    0.524538    0.469368    11.00000   -1.20000
AFIX   0
C21   1    0.658928    0.529728    0.565249    11.00000    0.03390    0.02161 =
         0.04602    0.00944    0.01540    0.00125
AFIX 137
H21A  2    0.615287    0.500527    0.572009    11.00000   -1.50000
H21B  2    0.683933    0.542914    0.592628    11.00000   -1.50000
H21C  2    0.692145    0.501053    0.546684    11.00000   -1.50000
AFIX   0
C18   1    0.682734    0.864672    0.542678    11.00000    0.03751    0.02034 =
         0.03148   -0.00164    0.00835    0.00541
AFIX 137
H18A  2    0.668691    0.913917    0.532972    11.00000   -1.50000
H18B  2    0.727477    0.867624    0.560401    11.00000   -1.50000
H18C  2    0.643141    0.843559    0.560373    11.00000   -1.50000
AFIX   0
C15   1    1.004634    0.574068    0.408702    11.00000    0.01501    0.02456 =
         0.01859    0.00188    0.00440    0.00092
AFIX  13
H15   2    1.022616    0.540166    0.385246    11.00000   -1.20000
AFIX   0
C16   1    0.761429    0.718386    0.621851    11.00000    0.04630    0.03794 =
         0.01730   -0.00372    0.00141    0.00978
AFIX 137
H16A  2    0.731387    0.761099    0.614327    11.00000   -1.50000
H16B  2    0.793919    0.730755    0.646395    11.00000   -1.50000
H16C  2    0.729507    0.677589    0.630350    11.00000   -1.50000
AFIX   0
C12   1    0.580234    0.588499    0.484431    11.00000    0.03052    0.04106 =
         0.04655   -0.00141   -0.00511   -0.01289
AFIX 137
H12A  2    0.567379    0.632636    0.467783    11.00000   -1.50000
H12B  2    0.535424    0.562116    0.492485    11.00000   -1.50000
H12C  2    0.611318    0.556774    0.466328    11.00000   -1.50000
AFIX   0
C13   1    0.569166    0.669995    0.571983    11.00000    0.03253    0.03072 =
         0.05491    0.00050    0.02384    0.00509
AFIX 137
H13A  2    0.555542    0.715669    0.557144    11.00000   -1.50000
H13B  2    0.594704    0.681406    0.599472    11.00000   -1.50000
H13C  2    0.524889    0.641571    0.578439    11.00000   -1.50000
AFIX   0
HKLF 4


REM  rf2897_auto_a.res in I4(1)/a
REM wR2 = 0.0549, GooF = S = 1.033, Restrained GooF = 1.033 for all data
REM R1 = 0.0215 for 5074 Fo > 4sig(Fo) and 0.0245 for all 5352 data
REM 244 parameters refined using 0 restraints

END

WGHT      0.0253      7.3776

REM Highest difference peak  0.279,  deepest hole -0.234,  1-sigma level  0.038
Q1    1   0.7759  0.6089  0.4542  11.00000  0.05    0.28
Q2    1   0.7544  0.6632  0.4793  11.00000  0.05    0.26
Q3    1   0.7793  0.6757  0.5419  11.00000  0.05    0.23
Q4    1   0.8388  0.4929  0.4710  11.00000  0.05    0.23
Q5    1   0.7855  0.7070  0.6001  11.00000  0.05    0.22
Q6    1   0.5976  0.6434  0.5551  11.00000  0.05    0.22
Q7    1   0.9918  0.6106  0.4020  11.00000  0.05    0.22
Q8    1   0.6822  0.6506  0.5212  11.00000  0.05    0.22
Q9    1   0.8579  0.7271  0.5632  11.00000  0.05    0.21
Q10   1   0.7410  0.8271  0.4752  11.00000  0.05    0.21
Q11   1   0.9595  0.6603  0.4213  11.00000  0.05    0.20
Q12   1   0.6509  0.7953  0.4746  11.00000  0.05    0.20
Q13   1   0.8330  0.5143  0.4055  11.00000  0.05    0.20
;
_shelx_res_checksum              45389
_olex2_submission_special_instructions 'No special instructions were received'
_oxdiff_exptl_absorpt_empirical_details 
;
Empirical correction (ABSPACK) includes:
- Absorption correction using spherical harmonics
- Frame scaling
;
_oxdiff_exptl_absorpt_empirical_full_max 2.560
_oxdiff_exptl_absorpt_empirical_full_min 0.536


_publcif_funding_html            
;
;
####################################################################### 
# 
# This file contains crystal structure data downloaded from the 
# Cambridge Structural Database (CSD) hosted by the Cambridge 
# Crystallographic Data Centre (CCDC).
# 
# Full information about CCDC data access policies and citation 
# guidelines are available at http://www.ccdc.cam.ac.uk/access/V1 
# 
# Audit and citation data items may have been added by the CCDC. 
# Please retain this information to preserve the provenance of 
# this file and to allow appropriate attribution of the data. 
# 
#######################################################################

data_at1608-mk69
_database_code_depnum_ccdc_archive 'CCDC 2478330'
loop_
_audit_author_name
_audit_author_address
'Ana Torvisco'
;Technical University of Graz
Austria
;
_audit_update_record             
;
2025-08-04 deposited with the CCDC.	2025-09-16 downloaded from the CCDC.
;
_audit_creation_date             2025-07-31
_audit_creation_method           
;
Olex2 1.5-ac7-014
(compiled 2025.02.27 svn.r6f4c0eaf for Rigaku Oxford Diffraction, GUI svn.r7171)
;
_shelx_SHELXL_version_number     2019/3
_chemical_name_common            ?
_chemical_name_systematic        ?
_chemical_formula_moiety         'C44 H36 Fe4 Ge O4, [+ solvents]'
_chemical_formula_sum            'C44 H36 Fe4 Ge O4'
_chemical_formula_weight         924.72
_chemical_melting_point          ?
_chemical_oxdiff_formula         C43H42GeO5FeCl
_chemical_oxdiff_usercomment     MHX69
loop_
_atom_type_symbol
_atom_type_description
_atom_type_scat_dispersion_real
_atom_type_scat_dispersion_imag
_atom_type_scat_source
C C 0.0181 0.0091 'International Tables Vol C Tables 4.2.6.8 and 6.1.1.4'
H H 0.0000 0.0000 'International Tables Vol C Tables 4.2.6.8 and 6.1.1.4'
Fe Fe -1.1336 3.1974 'International Tables Vol C Tables 4.2.6.8 and 6.1.1.4'
Ge Ge -1.0885 0.8855 'International Tables Vol C Tables 4.2.6.8 and 6.1.1.4'
O O 0.0492 0.0322 'International Tables Vol C Tables 4.2.6.8 and 6.1.1.4'

_shelx_space_group_comment       
;
The symmetry employed for this shelxl refinement is uniquely defined
by the following loop, which should always be used as a source of
symmetry information in preference to the above space-group names.
They are only intended as comments.
;
_space_group_crystal_system      monoclinic
_space_group_IT_number           15
_space_group_name_H-M_alt        'C 1 2/c 1'
_space_group_name_Hall           '-C 2yc'
loop_
_space_group_symop_operation_xyz
'x, y, z'
'-x, y, -z+1/2'
'x+1/2, y+1/2, z'
'-x+1/2, y+1/2, -z+1/2'
'-x, -y, -z'
'x, -y, z-1/2'
'-x+1/2, -y+1/2, -z'
'x+1/2, -y+1/2, z-1/2'

_cell_length_a                   14.0890(3)
_cell_length_b                   16.1723(2)
_cell_length_c                   21.2268(4)
_cell_angle_alpha                90
_cell_angle_beta                 101.9230(19)
_cell_angle_gamma                90
_cell_volume                     4732.21(15)
_cell_formula_units_Z            4
_cell_measurement_reflns_used    16040
_cell_measurement_temperature    100.00(10)
_cell_measurement_theta_max      74.2700
_cell_measurement_theta_min      4.1930
_shelx_estimated_absorpt_T_max   0.400
_shelx_estimated_absorpt_T_min   0.242
_exptl_absorpt_coefficient_mu    10.598
_exptl_absorpt_correction_T_max  0.811
_exptl_absorpt_correction_T_min  0.589
_exptl_absorpt_correction_type   gaussian
_exptl_absorpt_process_details   
;
CrysAlisPro 1.171.43.143a (Rigaku Oxford Diffraction, 2024)
Numerical absorption correction based on gaussian integration over
a multifaceted crystal model
Empirical absorption correction using spherical harmonics,
implemented in SCALE3 ABSPACK scaling algorithm.
;
_exptl_absorpt_special_details   ?
_exptl_crystal_colour            red
_exptl_crystal_colour_primary    red
_exptl_crystal_density_diffrn    1.298
_exptl_crystal_density_meas      ?
_exptl_crystal_density_method    ?
_exptl_crystal_description       block
_exptl_crystal_F_000             1872
loop_
_exptl_crystal_face_index_h
_exptl_crystal_face_index_k
_exptl_crystal_face_index_l
_exptl_crystal_face_perp_dist
2 -1 2 0.0694
1 1 1 0.0646
-1 -1 -1 0.0556
-1 2 0 0.0552
2 -1 1 0.0665
2 2 1 0.0580
-1 1 0 0.0443
1 0 0 0.0477
-2 2 1 0.0484
2 1 0 0.0499
-1 -1 0 0.0572
-2 -1 0 0.0559
-2 -1 1 0.0689
1 -2 -1 0.0711
-1 1 2 0.0781
1 1 -2 0.0472
-1 -2 2 0.0867
-1 0 2 0.0745
1 -2 -2 0.0631

_exptl_crystal_size_max          0.187
_exptl_crystal_size_mid          0.138
_exptl_crystal_size_min          0.106
loop_
_exptl_oxdiff_crystal_face_indexfrac_h
_exptl_oxdiff_crystal_face_indexfrac_k
_exptl_oxdiff_crystal_face_indexfrac_l
_exptl_oxdiff_crystal_face_x
_exptl_oxdiff_crystal_face_y
_exptl_oxdiff_crystal_face_z
1.9940 -1.0027 2.0084 -0.0820 -0.2833 -0.0875
0.9948 0.9969 1.0081 -0.0143 -0.1445 0.0964
-0.9948 -0.9969 -1.0081 0.0143 0.1445 -0.0964
-1.0010 1.9987 -0.0012 0.0040 0.1028 0.1954
1.9958 -1.0018 1.0093 -0.0182 -0.2473 -0.0990
1.9913 1.9946 1.0172 0.0353 -0.2531 0.1814
-0.9995 0.9999 -0.0038 -0.0139 0.1047 0.1019
0.9980 -0.0011 0.0064 0.0317 -0.1067 -0.0085
-2.0008 1.9990 0.9915 -0.0915 0.1736 0.2153
1.9946 0.9967 0.0155 0.0812 -0.2152 0.0765
-0.9965 -0.9977 -0.0090 -0.0495 0.1086 -0.0850
-1.9946 -0.9967 -0.0155 -0.0812 0.2152 -0.0765
-1.9964 -0.9975 0.9836 -0.1450 0.1793 -0.0650
1.0028 -1.9979 -0.9979 0.0598 -0.0669 -0.2068
-1.0031 0.9982 1.9944 -0.1414 0.0329 0.1248
1.0001 0.9995 -1.9891 0.1771 -0.0367 0.0621
-0.9986 -1.9983 1.9865 -0.1949 0.0386 -0.1555
-1.0016 -0.0006 1.9917 -0.1592 0.0348 0.0314
1.0046 -1.9970 -1.9970 0.1236 -0.0310 -0.2182

_exptl_transmission_factor_max   ?
_exptl_transmission_factor_min   ?
_diffrn_reflns_av_R_equivalents  0.0621
_diffrn_reflns_av_unetI/netI     0.0349
_diffrn_reflns_Laue_measured_fraction_full 0.994
_diffrn_reflns_Laue_measured_fraction_max 0.978
_diffrn_reflns_limit_h_max       17
_diffrn_reflns_limit_h_min       -17
_diffrn_reflns_limit_k_max       20
_diffrn_reflns_limit_k_min       -15
_diffrn_reflns_limit_l_max       26
_diffrn_reflns_limit_l_min       -25
_diffrn_reflns_number            35621
_diffrn_reflns_point_group_measured_fraction_full 0.994
_diffrn_reflns_point_group_measured_fraction_max 0.978
_diffrn_reflns_theta_full        67.684
_diffrn_reflns_theta_max         79.069
_diffrn_reflns_theta_min         4.214
_diffrn_ambient_environment      N~2~
_diffrn_ambient_temperature      100.00(10)
_diffrn_detector                 'Hybrid Pixel Array Detector'
_diffrn_detector_area_resol_mean 10.0000
_diffrn_detector_type            'HyPix-Arc 100'
_diffrn_measured_fraction_theta_full 0.994
_diffrn_measured_fraction_theta_max 0.978
_diffrn_measurement_details      
;
List of Runs (angles in degrees, time in seconds):

  # Type    Start    End  Width  t~exp~   \w     \q     \k     \f   Frames
#--------------------------------------------------------------------------
  1  \w    -51.00 -11.00   0.50    3.00    --    0.00 123.00  80.26   80
  2  \w    -38.00  -6.00   0.50    3.00    --    8.00 115.00 117.56   64
  3  \w      0.00  26.00   0.50    3.00    --   24.00  76.00 -63.33   52
  4  \w   -128.00 -12.00   0.50    3.00    --  -51.57 -19.00 -30.00  232
  5  \w   -139.00 -47.00   0.50    3.00    --  -64.00 -54.00  96.58  184
  6  \w   -105.00 -13.00   0.50    3.00    --  -80.25  77.00-120.00  184
  7  \w    -71.00  -7.00   0.50    3.00    --  -80.25  61.00  90.00  128
  8  \w   -151.00 -87.00   0.50    3.00    --  -80.25-125.00-150.00  128
  9  \w    -51.00  -4.00   0.50    3.00    --  -80.25  45.00 -30.00   94
 10  \w   -105.00 -13.00   0.50    3.00    --  -80.25  77.00  30.00  184
 11  \w    -85.00 -13.00   0.50    3.00    --  -80.25 125.00-150.00  144
 12  \w    -85.00 -13.00   0.50    3.00    --  -80.25 125.00-150.00  144
 13  \w    -35.00  -2.00   0.50    3.00    --  -80.25  30.00-180.00   66
 14  \w   -162.00 -87.00   0.50   12.00    --  -88.50 -59.00  41.66  150
 15  \w     34.00  71.00   0.50   12.00    --  106.74 -61.00  90.00   74
 16  \w     36.00 112.00   0.50   12.00    --  106.74-125.00  90.00  152
 17  \w     34.00  71.00   0.50   12.00    --  106.74 -61.00 120.00   74
 18  \w     36.00 112.00   0.50   12.00    --  106.74-125.00-120.00  152
 19  \w     92.00 178.00   0.50   12.00    --  106.74  45.00  90.00  172
 20  \w     40.00 105.00   0.50   12.00    --  106.74 -95.00  30.00  130
 21  \w     34.00  71.00   0.50   12.00    --  106.74 -61.00-120.00   74
 22  \w    101.00 174.00   0.50   12.00    --  106.74  77.00   0.00  146
 23  \w     40.00 105.00   0.50   12.00    --  106.74 -95.00 120.00  130
 24  \w     40.00 105.00   0.50   12.00    --  106.74 -95.00-120.00  130
 25  \w     90.00 178.00   0.50   12.00    --  106.74  30.00 150.00  176
 26  \w     36.00 112.00   0.50   12.00    --  106.74-125.00-120.00  152
 27  \w     34.00  71.00   0.50   12.00    --  106.74 -61.00 -30.00   74
 28  \w     92.00 178.00   0.50   12.00    --  106.74  45.00 -30.00  172
 29  \w     36.00 112.00   0.50   12.00    --  106.74-125.00  60.00  152
 30  \w     92.00 178.00   0.50   12.00    --  106.74  45.00 -30.00  172
 31  \w     40.00 105.00   0.50   12.00    --  106.74 -95.00 -30.00  130
 32  \w     40.00 105.00   0.50   12.00    --  106.74 -77.00  60.00  130
 33  \w    101.00 174.00   0.50   12.00    --  106.74  77.00-150.00  146
 34  \w     90.00 178.00   0.50   12.00    --  106.74  30.00 -90.00  176
 35  \w     40.00 105.00   0.50   12.00    --  106.74 -77.00 150.00  130
 36  \w     34.00  71.00   0.50   12.00    --  106.74 -61.00 150.00   74
 37  \w     91.00 178.00   0.50   12.00    --  106.74  61.00 120.00  174
 38  \w     40.00 105.00   0.50   12.00    --  106.74 -95.00-150.00  130
 39  \w     36.00 112.00   0.50   12.00    --  106.74-125.00 -30.00  152
 40  \w     41.00 108.00   0.50   12.00    --  110.00-110.00 114.00  134
 41  \w    -48.00 -22.00   0.50    3.00    --  -40.00 -61.00 161.30   52
 42  \w   -143.00 -58.00   0.50    3.00    --  -68.00 -52.00-147.53  170
;
_diffrn_measurement_device       'four-circle diffractometer'
_diffrn_measurement_device_type  'XtaLAB Synergy, Dualflex, HyPix-Arc 100'
_diffrn_measurement_method       '\w scans'
_diffrn_orient_matrix_type       
'CrysAlisPro convention (1999,Acta A55,543-557)'
_diffrn_orient_matrix_UB_11      0.0321803000
_diffrn_orient_matrix_UB_12      0.0180631000
_diffrn_orient_matrix_UB_13      -0.0637581000
_diffrn_orient_matrix_UB_21      -0.1066365000
_diffrn_orient_matrix_UB_22      -0.0019763000
_diffrn_orient_matrix_UB_23      -0.0361623000
_diffrn_orient_matrix_UB_31      -0.0084694000
_diffrn_orient_matrix_UB_32      0.0935093000
_diffrn_orient_matrix_UB_33      0.0115171000
_diffrn_oxdiff_digest_hkl        
;
438e2ef6cc316b32ceaadeecf1ef32e716af5b
;
_diffrn_radiation_monochromator  mirror
_diffrn_radiation_probe          x-ray
_diffrn_radiation_type           'Cu K\a'
_diffrn_radiation_wavelength     1.54184
_diffrn_source                   'micro-focus sealed X-ray tube'
_diffrn_source_type              'PhotonJet (Cu) X-ray Source'
_reflns_Friedel_coverage         0.000
_reflns_Friedel_fraction_full    .
_reflns_Friedel_fraction_max     .
_reflns_number_gt                4168
_reflns_number_total             5010
_reflns_special_details          
;
 Reflections were merged by SHELXL according to the crystal
 class for the calculation of statistics and refinement.
 
 Structure factors included contributions from the .fab file.
 
 _reflns_Friedel_fraction is defined as the number of unique
 Friedel pairs measured divided by the number that would be
 possible theoretically, ignoring centric projections and
 systematic absences.
;
_reflns_threshold_expression     'I > 2\s(I)'
_computing_cell_refinement       'CrysAlisPro 1.171.43.143a (Rigaku OD, 2024)'
_computing_data_collection       
'CrysAlisPro system (CCD 43.143a 64-bit (release 25-10-2024))'
_computing_data_reduction        'CrysAlisPro 1.171.43.143a (Rigaku OD, 2024)'
_computing_molecular_graphics    'Olex2 1.5-ac7-014 (Dolomanov et al., 2009)'
_computing_publication_material  'Olex2 1.5-ac7-014 (Dolomanov et al., 2009)'
_computing_structure_refinement  'XL  (Sheldrick, 2008)'
_computing_structure_solution    
'olex2.solve 1.5-ac7-014 (Bourhis et al., 2015)'
_refine_diff_density_max         0.769
_refine_diff_density_min         -0.639
_refine_diff_density_rms         0.111
_refine_ls_extinction_coef       .
_refine_ls_extinction_method     none
_refine_ls_goodness_of_fit_ref   1.068
_refine_ls_hydrogen_treatment    constr
_refine_ls_matrix_type           full
_refine_ls_number_parameters     240
_refine_ls_number_reflns         5010
_refine_ls_number_restraints     0
_refine_ls_R_factor_all          0.0681
_refine_ls_R_factor_gt           0.0573
_refine_ls_restrained_S_all      1.068
_refine_ls_shift/su_max          0.001
_refine_ls_shift/su_mean         0.000
_refine_ls_structure_factor_coef Fsqd
_refine_ls_weighting_details     
'w=1/[\s^2^(Fo^2^)+(0.0891P)^2^+21.1666P] where P=(Fo^2^+2Fc^2^)/3'
_refine_ls_weighting_scheme      calc
_refine_ls_wR_factor_gt          0.1584
_refine_ls_wR_factor_ref         0.1662
_refine_special_details          ?
_olex2_refinement_description    
;
1. Fixed Uiso
 At 1.2 times of:
  All C(H) groups
2.a Aromatic/amide H refined with riding coordinates:
 C4(H4), C5(H5), C6(H6), C7(H7), C8(H8), C9(H9), C10(H10), C11(H11), C12(H12),
 C14(H14), C15(H15), C16(H16), C17(H17), C18(H18), C19(H19), C20(H20), C21(H21),
  C22(H22)
;
_atom_sites_solution_hydrogens   geom
_atom_sites_solution_primary     iterative
_atom_sites_solution_secondary   ?
loop_
_atom_site_label
_atom_site_type_symbol
_atom_site_fract_x
_atom_site_fract_y
_atom_site_fract_z
_atom_site_U_iso_or_equiv
_atom_site_adp_type
_atom_site_occupancy
_atom_site_site_symmetry_order
_atom_site_calc_flag
_atom_site_refinement_flags_posn
_atom_site_refinement_flags_adp
_atom_site_refinement_flags_occupancy
_atom_site_disorder_assembly
_atom_site_disorder_group
Ge1 Ge 0.500000 0.52960(4) 0.250000 0.03156(18) Uani 1 2 d S T P . .
Fe1 Fe 0.58036(6) 0.63990(4) 0.43931(3) 0.03310(18) Uani 1 1 d . . . . .
Fe2 Fe 0.22240(5) 0.42619(5) 0.26333(3) 0.03479(19) Uani 1 1 d . . . . .
O1 O 0.6166(3) 0.6681(2) 0.26679(16) 0.0464(9) Uani 1 1 d . . . . .
O2 O 0.4956(3) 0.3886(2) 0.3218(2) 0.0634(12) Uani 1 1 d . . . . .
C1 C 0.5975(4) 0.6105(3) 0.2992(2) 0.0337(9) Uani 1 1 d . . . . .
C2 C 0.4425(4) 0.4486(3) 0.3041(3) 0.0436(12) Uani 1 1 d . . . . .
C3 C 0.6443(3) 0.6019(3) 0.3667(2) 0.0323(9) Uani 1 1 d . . . . .
C4 C 0.6380(3) 0.5349(3) 0.4094(2) 0.0332(9) Uani 1 1 d . . . . .
H4 H 0.605044 0.484004 0.398443 0.040 Uiso 1 1 calc R U . . .
C5 C 0.6905(4) 0.5586(3) 0.4719(2) 0.0392(10) Uani 1 1 d . . . . .
H5 H 0.698439 0.525842 0.509763 0.047 Uiso 1 1 calc R U . . .
C6 C 0.7289(4) 0.6392(3) 0.4679(2) 0.0413(11) Uani 1 1 d . . . . .
H6 H 0.767117 0.669425 0.502396 0.050 Uiso 1 1 calc R U . . .
C7 C 0.7002(4) 0.6666(3) 0.4032(2) 0.0372(10) Uani 1 1 d . . . . .
H7 H 0.715321 0.718566 0.386839 0.045 Uiso 1 1 calc R U . . .
C8 C 0.4408(4) 0.6139(3) 0.4451(2) 0.0413(11) Uani 1 1 d . . . . .
H8 H 0.408578 0.562470 0.435213 0.050 Uiso 1 1 calc R U . . .
C9 C 0.4944(4) 0.6375(3) 0.5057(2) 0.0454(12) Uani 1 1 d . . . . .
H9 H 0.504902 0.605004 0.543816 0.054 Uiso 1 1 calc R U . . .
C10 C 0.5305(4) 0.7195(3) 0.5000(3) 0.0477(13) Uani 1 1 d . . . . .
H10 H 0.569346 0.751010 0.533423 0.057 Uiso 1 1 calc R U . . .
C11 C 0.4977(4) 0.7448(3) 0.4353(3) 0.0435(11) Uani 1 1 d . . . . .
H11 H 0.510418 0.796732 0.417812 0.052 Uiso 1 1 calc R U . . .
C12 C 0.4429(4) 0.6798(3) 0.4012(2) 0.0426(11) Uani 1 1 d . . . . .
H12 H 0.412811 0.680034 0.356759 0.051 Uiso 1 1 calc R U . . .
C13 C 0.3497(4) 0.4570(3) 0.3227(2) 0.0403(11) Uani 1 1 d . . . . .
C14 C 0.2842(4) 0.5258(3) 0.3144(2) 0.0426(11) Uani 1 1 d . . . . .
H14 H 0.295447 0.577894 0.296633 0.051 Uiso 1 1 calc R U . . .
C15 C 0.2003(5) 0.5035(4) 0.3370(3) 0.0511(13) Uani 1 1 d . . . . .
H15 H 0.146176 0.538224 0.337937 0.061 Uiso 1 1 calc R U . . .
C16 C 0.2111(5) 0.4190(4) 0.3582(2) 0.0513(14) Uani 1 1 d . . . . .
H16 H 0.164830 0.387623 0.374887 0.062 Uiso 1 1 calc R U . . .
C17 C 0.3023(4) 0.3907(4) 0.3500(2) 0.0456(12) Uani 1 1 d . . . . .
H17 H 0.328320 0.337117 0.360649 0.055 Uiso 1 1 calc R U . . .
C18 C 0.1823(4) 0.4580(3) 0.1682(2) 0.0398(11) Uani 1 1 d . . . . .
H18 H 0.190983 0.510342 0.149853 0.048 Uiso 1 1 calc R U . . .
C19 C 0.2482(4) 0.3922(3) 0.1755(2) 0.0393(10) Uani 1 1 d . . . . .
H19 H 0.309545 0.392325 0.163492 0.047 Uiso 1 1 calc R U . . .
C20 C 0.2068(4) 0.3244(3) 0.2044(2) 0.0390(10) Uani 1 1 d . . . . .
H20 H 0.235857 0.271786 0.214627 0.047 Uiso 1 1 calc R U . . .
C21 C 0.1156(4) 0.3497(3) 0.2149(2) 0.0425(11) Uani 1 1 d . . . . .
H21 H 0.072067 0.317245 0.233259 0.051 Uiso 1 1 calc R U . . .
C22 C 0.1007(4) 0.4333(3) 0.1927(2) 0.0418(11) Uani 1 1 d . . . . .
H22 H 0.045478 0.466392 0.194250 0.050 Uiso 1 1 calc R U . . .

loop_
_atom_site_aniso_label
_atom_site_aniso_U_11
_atom_site_aniso_U_22
_atom_site_aniso_U_33
_atom_site_aniso_U_23
_atom_site_aniso_U_13
_atom_site_aniso_U_12
Ge1 0.0381(4) 0.0235(3) 0.0331(4) 0.000 0.0074(3) 0.000
Fe1 0.0458(4) 0.0278(3) 0.0268(3) -0.0007(3) 0.0101(3) -0.0021(3)
Fe2 0.0377(4) 0.0373(4) 0.0295(4) 0.0006(3) 0.0072(3) -0.0076(3)
O1 0.072(3) 0.0353(18) 0.0318(17) 0.0024(13) 0.0105(17) -0.0184(17)
O2 0.042(2) 0.038(2) 0.104(4) 0.032(2) 0.000(2) -0.0046(16)
C1 0.045(3) 0.028(2) 0.030(2) -0.0045(17) 0.0121(19) -0.0100(18)
C2 0.042(3) 0.033(2) 0.051(3) 0.007(2) -0.004(2) -0.011(2)
C3 0.038(2) 0.030(2) 0.032(2) -0.0024(17) 0.0135(19) -0.0015(18)
C4 0.039(2) 0.027(2) 0.036(2) -0.0025(17) 0.0129(19) -0.0022(17)
C5 0.045(3) 0.032(2) 0.041(2) 0.0069(19) 0.009(2) 0.002(2)
C6 0.047(3) 0.038(3) 0.036(2) -0.0033(19) 0.004(2) -0.006(2)
C7 0.045(3) 0.028(2) 0.039(2) -0.0010(18) 0.011(2) -0.0038(19)
C8 0.043(3) 0.046(3) 0.037(2) -0.002(2) 0.015(2) 0.000(2)
C9 0.061(3) 0.048(3) 0.031(2) 0.000(2) 0.019(2) -0.001(2)
C10 0.067(4) 0.045(3) 0.036(3) -0.012(2) 0.022(2) -0.003(3)
C11 0.054(3) 0.032(2) 0.047(3) -0.003(2) 0.017(2) 0.009(2)
C12 0.051(3) 0.043(3) 0.035(2) 0.000(2) 0.012(2) 0.008(2)
C13 0.043(3) 0.045(3) 0.030(2) 0.0029(19) -0.0010(19) -0.014(2)
C14 0.047(3) 0.040(3) 0.037(2) -0.011(2) 0.001(2) -0.011(2)
C15 0.055(3) 0.066(4) 0.034(3) -0.015(2) 0.012(2) -0.013(3)
C16 0.059(3) 0.067(4) 0.030(2) 0.001(2) 0.015(2) -0.018(3)
C17 0.047(3) 0.055(3) 0.032(2) 0.011(2) 0.002(2) -0.013(2)
C18 0.046(3) 0.042(3) 0.026(2) 0.0023(18) -0.0059(19) -0.009(2)
C19 0.042(3) 0.045(3) 0.032(2) -0.0052(19) 0.010(2) -0.010(2)
C20 0.044(3) 0.039(2) 0.032(2) 0.0008(19) 0.002(2) -0.010(2)
C21 0.039(3) 0.046(3) 0.041(3) -0.005(2) 0.005(2) -0.017(2)
C22 0.041(3) 0.047(3) 0.033(2) -0.003(2) -0.003(2) 0.003(2)

_geom_special_details            
;
 All esds (except the esd in the dihedral angle between two l.s. planes)
 are estimated using the full covariance matrix.  The cell esds are taken
 into account individually in the estimation of esds in distances, angles
 and torsion angles; correlations between esds in cell parameters are only
 used when they are defined by crystal symmetry.  An approximate (isotropic)
 treatment of cell esds is used for estimating esds involving l.s. planes.
;
loop_
_geom_bond_atom_site_label_1
_geom_bond_atom_site_label_2
_geom_bond_distance
_geom_bond_site_symmetry_2
_geom_bond_publ_flag
Ge1 C1 2.024(4) 2_655 ?
Ge1 C1 2.024(4) . ?
Ge1 C2 2.019(5) 2_655 ?
Ge1 C2 2.019(5) . ?
Fe1 C3 2.033(4) . ?
Fe1 C4 2.039(4) . ?
Fe1 C5 2.043(5) . ?
Fe1 C6 2.056(6) . ?
Fe1 C7 2.040(5) . ?
Fe1 C8 2.039(5) . ?
Fe1 C9 2.040(5) . ?
Fe1 C10 2.045(5) . ?
Fe1 C11 2.049(5) . ?
Fe1 C12 2.043(5) . ?
Fe2 C13 2.030(5) . ?
Fe2 C14 2.034(5) . ?
Fe2 C15 2.075(5) . ?
Fe2 C16 2.056(5) . ?
Fe2 C17 2.032(5) . ?
Fe2 C18 2.047(5) . ?
Fe2 C19 2.047(5) . ?
Fe2 C20 2.051(5) . ?
Fe2 C21 2.053(5) . ?
Fe2 C22 2.034(5) . ?
O1 C1 1.221(5) . ?
O2 C2 1.236(6) . ?
C1 C3 1.455(6) . ?
C2 C13 1.447(8) . ?
C3 C4 1.428(6) . ?
C3 C7 1.435(6) . ?
C4 H4 0.9500 . ?
C4 C5 1.430(7) . ?
C5 H5 0.9500 . ?
C5 C6 1.421(7) . ?
C6 H6 0.9500 . ?
C6 C7 1.421(7) . ?
C7 H7 0.9500 . ?
C8 H8 0.9500 . ?
C8 C9 1.403(7) . ?
C8 C12 1.421(7) . ?
C9 H9 0.9500 . ?
C9 C10 1.434(8) . ?
C10 H10 0.9500 . ?
C10 C11 1.415(8) . ?
C11 H11 0.9500 . ?
C11 C12 1.413(8) . ?
C12 H12 0.9500 . ?
C13 C14 1.433(8) . ?
C13 C17 1.446(7) . ?
C14 H14 0.9500 . ?
C14 C15 1.411(8) . ?
C15 H15 0.9500 . ?
C15 C16 1.438(9) . ?
C16 H16 0.9500 . ?
C16 C17 1.408(9) . ?
C17 H17 0.9500 . ?
C18 H18 0.9500 . ?
C18 C19 1.399(7) . ?
C18 C22 1.416(7) . ?
C19 H19 0.9500 . ?
C19 C20 1.437(7) . ?
C20 H20 0.9500 . ?
C20 C21 1.409(8) . ?
C21 H21 0.9500 . ?
C21 C22 1.433(7) . ?
C22 H22 0.9500 . ?

loop_
_geom_angle_atom_site_label_1
_geom_angle_atom_site_label_2
_geom_angle_atom_site_label_3
_geom_angle
_geom_angle_site_symmetry_1
_geom_angle_site_symmetry_3
_geom_angle_publ_flag
C1 Ge1 C1 99.5(3) . 2_655 ?
C2 Ge1 C1 113.8(2) . 2_655 ?
C2 Ge1 C1 115.78(19) . . ?
C2 Ge1 C1 115.78(19) 2_655 2_655 ?
C2 Ge1 C1 113.8(2) 2_655 . ?
C2 Ge1 C2 99.1(3) . 2_655 ?
C3 Fe1 C4 41.04(17) . . ?
C3 Fe1 C5 68.74(19) . . ?
C3 Fe1 C6 68.8(2) . . ?
C3 Fe1 C7 41.26(18) . . ?
C3 Fe1 C8 124.56(19) . . ?
C3 Fe1 C9 159.6(2) . . ?
C3 Fe1 C10 158.5(2) . . ?
C3 Fe1 C11 123.7(2) . . ?
C3 Fe1 C12 109.09(19) . . ?
C4 Fe1 C5 41.0(2) . . ?
C4 Fe1 C6 68.92(19) . . ?
C4 Fe1 C7 69.24(18) . . ?
C4 Fe1 C8 107.3(2) . . ?
C4 Fe1 C9 122.0(2) . . ?
C4 Fe1 C10 158.5(2) . . ?
C4 Fe1 C11 159.4(2) . . ?
C4 Fe1 C12 123.0(2) . . ?
C5 Fe1 C6 40.56(19) . . ?
C5 Fe1 C10 121.9(2) . . ?
C5 Fe1 C11 158.8(2) . . ?
C5 Fe1 C12 158.3(2) . . ?
C7 Fe1 C5 68.5(2) . . ?
C7 Fe1 C6 40.6(2) . . ?
C7 Fe1 C8 161.8(2) . . ?
C7 Fe1 C9 156.9(2) . . ?
C7 Fe1 C10 121.5(2) . . ?
C7 Fe1 C11 108.5(2) . . ?
C7 Fe1 C12 125.1(2) . . ?
C8 Fe1 C5 121.4(2) . . ?
C8 Fe1 C6 156.5(2) . . ?
C8 Fe1 C9 40.2(2) . . ?
C8 Fe1 C10 68.3(2) . . ?
C8 Fe1 C11 68.1(2) . . ?
C8 Fe1 C12 40.7(2) . . ?
C9 Fe1 C5 105.8(2) . . ?
C9 Fe1 C6 120.6(2) . . ?
C9 Fe1 C10 41.1(2) . . ?
C9 Fe1 C11 68.3(2) . . ?
C9 Fe1 C12 68.3(2) . . ?
C10 Fe1 C6 106.2(2) . . ?
C10 Fe1 C11 40.5(2) . . ?
C11 Fe1 C6 123.5(2) . . ?
C12 Fe1 C6 160.5(2) . . ?
C12 Fe1 C10 68.3(2) . . ?
C12 Fe1 C11 40.4(2) . . ?
C13 Fe2 C14 41.3(2) . . ?
C13 Fe2 C15 68.6(2) . . ?
C13 Fe2 C16 69.1(2) . . ?
C13 Fe2 C17 41.71(19) . . ?
C13 Fe2 C18 125.4(2) . . ?
C13 Fe2 C19 109.3(2) . . ?
C13 Fe2 C20 123.0(2) . . ?
C13 Fe2 C21 157.1(2) . . ?
C13 Fe2 C22 161.1(2) . . ?
C14 Fe2 C15 40.2(2) . . ?
C14 Fe2 C16 68.5(2) . . ?
C14 Fe2 C18 109.1(2) . . ?
C14 Fe2 C19 124.1(2) . . ?
C14 Fe2 C20 160.1(2) . . ?
C14 Fe2 C21 158.9(2) . . ?
C16 Fe2 C15 40.7(2) . . ?
C17 Fe2 C14 69.2(2) . . ?
C17 Fe2 C15 68.2(3) . . ?
C17 Fe2 C16 40.3(2) . . ?
C17 Fe2 C18 162.3(2) . . ?
C17 Fe2 C19 125.4(2) . . ?
C17 Fe2 C20 107.2(2) . . ?
C17 Fe2 C21 119.7(2) . . ?
C17 Fe2 C22 155.3(2) . . ?
C18 Fe2 C15 122.6(2) . . ?
C18 Fe2 C16 156.8(2) . . ?
C18 Fe2 C19 40.0(2) . . ?
C18 Fe2 C20 68.1(2) . . ?
C18 Fe2 C21 68.5(2) . . ?
C19 Fe2 C15 158.5(2) . . ?
C19 Fe2 C16 160.2(2) . . ?
C19 Fe2 C20 41.06(19) . . ?
C19 Fe2 C21 68.4(2) . . ?
C20 Fe2 C15 158.3(2) . . ?
C20 Fe2 C16 122.1(2) . . ?
C20 Fe2 C21 40.2(2) . . ?
C21 Fe2 C15 122.1(2) . . ?
C21 Fe2 C16 105.0(2) . . ?
C22 Fe2 C14 123.4(2) . . ?
C22 Fe2 C15 106.6(2) . . ?
C22 Fe2 C16 120.0(2) . . ?
C22 Fe2 C18 40.6(2) . . ?
C22 Fe2 C19 68.0(2) . . ?
C22 Fe2 C20 68.2(2) . . ?
C22 Fe2 C21 41.0(2) . . ?
O1 C1 Ge1 114.0(3) . . ?
O1 C1 C3 121.3(4) . . ?
C3 C1 Ge1 124.6(3) . . ?
O2 C2 Ge1 113.1(4) . . ?
O2 C2 C13 121.1(5) . . ?
C13 C2 Ge1 125.8(4) . . ?
C1 C3 Fe1 122.4(3) . . ?
C4 C3 Fe1 69.7(2) . . ?
C4 C3 C1 128.5(4) . . ?
C4 C3 C7 108.1(4) . . ?
C7 C3 Fe1 69.6(3) . . ?
C7 C3 C1 123.2(4) . . ?
Fe1 C4 H4 126.3 . . ?
C3 C4 Fe1 69.3(2) . . ?
C3 C4 H4 126.4 . . ?
C3 C4 C5 107.3(4) . . ?
C5 C4 Fe1 69.6(3) . . ?
C5 C4 H4 126.4 . . ?
Fe1 C5 H5 126.4 . . ?
C4 C5 Fe1 69.3(3) . . ?
C4 C5 H5 125.6 . . ?
C6 C5 Fe1 70.2(3) . . ?
C6 C5 C4 108.7(4) . . ?
C6 C5 H5 125.6 . . ?
Fe1 C6 H6 127.2 . . ?
C5 C6 Fe1 69.2(3) . . ?
C5 C6 H6 126.0 . . ?
C5 C6 C7 107.9(4) . . ?
C7 C6 Fe1 69.1(3) . . ?
C7 C6 H6 126.0 . . ?
Fe1 C7 H7 126.1 . . ?
C3 C7 Fe1 69.1(3) . . ?
C3 C7 H7 126.0 . . ?
C6 C7 Fe1 70.3(3) . . ?
C6 C7 C3 108.0(4) . . ?
C6 C7 H7 126.0 . . ?
Fe1 C8 H8 126.1 . . ?
C9 C8 Fe1 69.9(3) . . ?
C9 C8 H8 125.7 . . ?
C9 C8 C12 108.5(5) . . ?
C12 C8 Fe1 69.8(3) . . ?
C12 C8 H8 125.7 . . ?
Fe1 C9 H9 126.0 . . ?
C8 C9 Fe1 69.8(3) . . ?
C8 C9 H9 126.1 . . ?
C8 C9 C10 107.9(5) . . ?
C10 C9 Fe1 69.6(3) . . ?
C10 C9 H9 126.1 . . ?
Fe1 C10 H10 126.1 . . ?
C9 C10 Fe1 69.3(3) . . ?
C9 C10 H10 126.3 . . ?
C11 C10 Fe1 69.9(3) . . ?
C11 C10 C9 107.4(5) . . ?
C11 C10 H10 126.3 . . ?
Fe1 C11 H11 126.6 . . ?
C10 C11 Fe1 69.6(3) . . ?
C10 C11 H11 125.8 . . ?
C12 C11 Fe1 69.6(3) . . ?
C12 C11 C10 108.5(5) . . ?
C12 C11 H11 125.8 . . ?
Fe1 C12 H12 125.9 . . ?
C8 C12 Fe1 69.5(3) . . ?
C8 C12 H12 126.1 . . ?
C11 C12 Fe1 70.0(3) . . ?
C11 C12 C8 107.7(5) . . ?
C11 C12 H12 126.1 . . ?
C2 C13 Fe2 122.6(4) . . ?
C14 C13 Fe2 69.5(3) . . ?
C14 C13 C2 129.4(4) . . ?
C14 C13 C17 106.6(5) . . ?
C17 C13 Fe2 69.2(3) . . ?
C17 C13 C2 123.9(5) . . ?
Fe2 C14 H14 125.3 . . ?
C13 C14 Fe2 69.2(3) . . ?
C13 C14 H14 125.5 . . ?
C15 C14 Fe2 71.5(3) . . ?
C15 C14 C13 108.9(5) . . ?
C15 C14 H14 125.5 . . ?
Fe2 C15 H15 128.2 . . ?
C14 C15 Fe2 68.4(3) . . ?
C14 C15 H15 126.1 . . ?
C14 C15 C16 107.9(5) . . ?
C16 C15 Fe2 68.9(3) . . ?
C16 C15 H15 126.1 . . ?
Fe2 C16 H16 126.4 . . ?
C15 C16 Fe2 70.3(3) . . ?
C15 C16 H16 126.0 . . ?
C17 C16 Fe2 68.9(3) . . ?
C17 C16 C15 108.1(5) . . ?
C17 C16 H16 126.0 . . ?
Fe2 C17 H17 125.9 . . ?
C13 C17 Fe2 69.1(3) . . ?
C13 C17 H17 125.7 . . ?
C16 C17 Fe2 70.8(3) . . ?
C16 C17 C13 108.5(5) . . ?
C16 C17 H17 125.7 . . ?
Fe2 C18 H18 126.5 . . ?
C19 C18 Fe2 70.0(3) . . ?
C19 C18 H18 125.8 . . ?
C19 C18 C22 108.4(4) . . ?
C22 C18 Fe2 69.2(3) . . ?
C22 C18 H18 125.8 . . ?
Fe2 C19 H19 125.9 . . ?
C18 C19 Fe2 70.0(3) . . ?
C18 C19 H19 126.0 . . ?
C18 C19 C20 108.0(4) . . ?
C20 C19 Fe2 69.6(3) . . ?
C20 C19 H19 126.0 . . ?
Fe2 C20 H20 126.3 . . ?
C19 C20 Fe2 69.3(3) . . ?
C19 C20 H20 126.0 . . ?
C21 C20 Fe2 70.0(3) . . ?
C21 C20 C19 108.1(5) . . ?
C21 C20 H20 126.0 . . ?
Fe2 C21 H21 126.6 . . ?
C20 C21 Fe2 69.9(3) . . ?
C20 C21 H21 126.3 . . ?
C20 C21 C22 107.4(4) . . ?
C22 C21 Fe2 68.8(3) . . ?
C22 C21 H21 126.3 . . ?
Fe2 C22 H22 125.3 . . ?
C18 C22 Fe2 70.2(3) . . ?
C18 C22 C21 108.2(5) . . ?
C18 C22 H22 125.9 . . ?
C21 C22 Fe2 70.2(3) . . ?
C21 C22 H22 125.9 . . ?

loop_
_geom_torsion_atom_site_label_1
_geom_torsion_atom_site_label_2
_geom_torsion_atom_site_label_3
_geom_torsion_atom_site_label_4
_geom_torsion
_geom_torsion_site_symmetry_1
_geom_torsion_site_symmetry_2
_geom_torsion_site_symmetry_3
_geom_torsion_site_symmetry_4
_geom_torsion_publ_flag
Ge1 C1 C3 Fe1 -83.5(4) . . . . ?
Ge1 C1 C3 C4 5.3(7) . . . . ?
Ge1 C1 C3 C7 -169.1(4) . . . . ?
Ge1 C2 C13 Fe2 81.4(5) . . . . ?
Ge1 C2 C13 C14 -7.9(8) . . . . ?
Ge1 C2 C13 C17 166.9(4) . . . . ?
Fe1 C3 C4 C5 -59.5(3) . . . . ?
Fe1 C3 C7 C6 59.8(4) . . . . ?
Fe1 C4 C5 C6 -59.3(4) . . . . ?
Fe1 C5 C6 C7 -58.4(4) . . . . ?
Fe1 C6 C7 C3 -59.1(3) . . . . ?
Fe1 C8 C9 C10 59.5(4) . . . . ?
Fe1 C8 C12 C11 -59.8(4) . . . . ?
Fe1 C9 C10 C11 59.8(4) . . . . ?
Fe1 C10 C11 C12 58.9(4) . . . . ?
Fe1 C11 C12 C8 59.5(4) . . . . ?
Fe2 C13 C14 C15 60.7(3) . . . . ?
Fe2 C13 C17 C16 -60.0(4) . . . . ?
Fe2 C14 C15 C16 57.7(4) . . . . ?
Fe2 C15 C16 C17 58.8(4) . . . . ?
Fe2 C16 C17 C13 59.0(3) . . . . ?
Fe2 C18 C19 C20 59.5(3) . . . . ?
Fe2 C18 C22 C21 -60.1(3) . . . . ?
Fe2 C19 C20 C21 59.4(3) . . . . ?
Fe2 C20 C21 C22 58.8(3) . . . . ?
Fe2 C21 C22 C18 60.2(3) . . . . ?
O1 C1 C3 Fe1 98.1(5) . . . . ?
O1 C1 C3 C4 -173.1(5) . . . . ?
O1 C1 C3 C7 12.5(7) . . . . ?
O2 C2 C13 Fe2 -99.6(6) . . . . ?
O2 C2 C13 C14 171.2(5) . . . . ?
O2 C2 C13 C17 -14.1(8) . . . . ?
C1 C3 C4 Fe1 -115.9(5) . . . . ?
C1 C3 C4 C5 -175.4(4) . . . . ?
C1 C3 C7 Fe1 116.1(4) . . . . ?
C1 C3 C7 C6 175.9(4) . . . . ?
C2 C13 C14 Fe2 116.0(5) . . . . ?
C2 C13 C14 C15 176.7(5) . . . . ?
C2 C13 C17 Fe2 -116.1(5) . . . . ?
C2 C13 C17 C16 -176.1(5) . . . . ?
C3 C4 C5 Fe1 59.3(3) . . . . ?
C3 C4 C5 C6 -0.1(6) . . . . ?
C4 C3 C7 Fe1 -59.3(3) . . . . ?
C4 C3 C7 C6 0.5(5) . . . . ?
C4 C5 C6 Fe1 58.8(3) . . . . ?
C4 C5 C6 C7 0.4(6) . . . . ?
C5 C6 C7 Fe1 58.5(4) . . . . ?
C5 C6 C7 C3 -0.6(6) . . . . ?
C7 C3 C4 Fe1 59.2(3) . . . . ?
C7 C3 C4 C5 -0.3(5) . . . . ?
C8 C9 C10 Fe1 -59.6(4) . . . . ?
C8 C9 C10 C11 0.2(6) . . . . ?
C9 C8 C12 Fe1 59.4(4) . . . . ?
C9 C8 C12 C11 -0.5(6) . . . . ?
C9 C10 C11 Fe1 -59.4(4) . . . . ?
C9 C10 C11 C12 -0.5(6) . . . . ?
C10 C11 C12 Fe1 -58.9(4) . . . . ?
C10 C11 C12 C8 0.6(6) . . . . ?
C12 C8 C9 Fe1 -59.3(4) . . . . ?
C12 C8 C9 C10 0.2(6) . . . . ?
C13 C14 C15 Fe2 -59.3(3) . . . . ?
C13 C14 C15 C16 -1.6(6) . . . . ?
C14 C13 C17 Fe2 59.7(3) . . . . ?
C14 C13 C17 C16 -0.3(6) . . . . ?
C14 C15 C16 Fe2 -57.4(4) . . . . ?
C14 C15 C16 C17 1.4(6) . . . . ?
C15 C16 C17 Fe2 -59.6(4) . . . . ?
C15 C16 C17 C13 -0.7(6) . . . . ?
C17 C13 C14 Fe2 -59.5(3) . . . . ?
C17 C13 C14 C15 1.2(6) . . . . ?
C18 C19 C20 Fe2 -59.8(3) . . . . ?
C18 C19 C20 C21 -0.3(5) . . . . ?
C19 C18 C22 Fe2 59.2(3) . . . . ?
C19 C18 C22 C21 -0.9(5) . . . . ?
C19 C20 C21 Fe2 -59.0(3) . . . . ?
C19 C20 C21 C22 -0.2(5) . . . . ?
C20 C21 C22 Fe2 -59.5(3) . . . . ?
C20 C21 C22 C18 0.7(6) . . . . ?
C22 C18 C19 Fe2 -58.8(3) . . . . ?
C22 C18 C19 C20 0.8(5) . . . . ?

_smtbx_masks_special_details     ?
loop_
_smtbx_masks_void_nr
_smtbx_masks_void_average_x
_smtbx_masks_void_average_y
_smtbx_masks_void_average_z
_smtbx_masks_void_volume
_smtbx_masks_void_count_electrons
_smtbx_masks_void_content
1 -0.922 -0.050 -0.835 1519.4 673.7 '8 ?'

_smtbx_masks_void_probe_radius   1.2
_smtbx_masks_void_truncation_radius 1.2
_shelx_res_file                  
;
TITL
    at1608-mk69.res
    created by SHELXL-2019/3 at 12:05:52 on 31-Jul-2025
REM #####
CELL 1.54184 14.088984 16.172333 21.226754 90 101.923 90
ZERR 4 0.000301 0.000233 0.000377 0 0.0019 0
LATT 7
SYMM -X,+Y,0.5-Z
SFAC C H Fe Ge O
UNIT 176 144 16 4 16

L.S. 30
PLAN  10
SIZE 0.106 0.138 0.187
TEMP -173
CONF
ABIN
MORE -1
BOND $H
list 4
fmap 2
acta
OMIT -8 8 10
OMIT -7 1 13
OMIT -7 9 10
OMIT -1 1 1
OMIT 0 2 1
OMIT 1 3 7
OMIT 2 2 6
OMIT 3 3 16
OMIT 3 7 8
OMIT 4 0 16
OMIT 4 4 15
OMIT 4 6 8
OMIT 4 6 14
OMIT 4 8 7
OMIT 5 3 14
OMIT 5 5 14
OMIT 5 7 7
OMIT 6 0 14
OMIT 6 8 6
REM <olex2.extras>
REM <HklSrc "%.\\AT1608-MK69.hkl">
REM </olex2.extras>

WGHT    0.089100   21.166601
FVAR       0.88515
GE1   4    0.500000    0.529602    0.250000    10.50000    0.03807    0.02351 =
         0.03312    0.00000    0.00739    0.00000
FE1   3    0.580357    0.639901    0.439306    11.00000    0.04581    0.02779 =
         0.02683   -0.00073    0.01010   -0.00207
FE2   3    0.222399    0.426194    0.263326    11.00000    0.03773    0.03727 =
         0.02947    0.00055    0.00718   -0.00765
O1    5    0.616637    0.668092    0.266791    11.00000    0.07210    0.03530 =
         0.03183    0.00237    0.01055   -0.01844
O2    5    0.495648    0.388567    0.321767    11.00000    0.04155    0.03815 =
         0.10389    0.03195   -0.00001   -0.00459
C1    1    0.597545    0.610458    0.299222    11.00000    0.04475    0.02812 =
         0.03015   -0.00451    0.01211   -0.00997
C2    1    0.442471    0.448600    0.304120    11.00000    0.04174    0.03255 =
         0.05069    0.00726   -0.00415   -0.01071
C3    1    0.644291    0.601924    0.366746    11.00000    0.03758    0.03000 =
         0.03209   -0.00242    0.01347   -0.00152
C4    1    0.637998    0.534889    0.409447    11.00000    0.03884    0.02693 =
         0.03592   -0.00252    0.01291   -0.00224
AFIX  43
H4    2    0.605044    0.484004    0.398443    11.00000   -1.20000
AFIX   0
C5    1    0.690535    0.558588    0.471880    11.00000    0.04482    0.03209 =
         0.04088    0.00689    0.00919    0.00179
AFIX  43
H5    2    0.698439    0.525842    0.509763    11.00000   -1.20000
AFIX   0
C6    1    0.728943    0.639184    0.467877    11.00000    0.04749    0.03795 =
         0.03625   -0.00327    0.00354   -0.00600
AFIX  43
H6    2    0.767117    0.669425    0.502396    11.00000   -1.20000
AFIX   0
C7    1    0.700198    0.666585    0.403153    11.00000    0.04523    0.02803 =
         0.03928   -0.00103    0.01095   -0.00385
AFIX  43
H7    2    0.715321    0.718566    0.386839    11.00000   -1.20000
AFIX   0
C8    1    0.440821    0.613880    0.445149    11.00000    0.04327    0.04575 =
         0.03748   -0.00211    0.01463   -0.00029
AFIX  43
H8    2    0.408578    0.562470    0.435213    11.00000   -1.20000
AFIX   0
C9    1    0.494409    0.637525    0.505735    11.00000    0.06145    0.04761 =
         0.03113   -0.00023    0.01912   -0.00076
AFIX  43
H9    2    0.504902    0.605004    0.543816    11.00000   -1.20000
AFIX   0
C10   1    0.530530    0.719492    0.499976    11.00000    0.06690    0.04509 =
         0.03578   -0.01250    0.02151   -0.00313
AFIX  43
H10   2    0.569346    0.751010    0.533423    11.00000   -1.20000
AFIX   0
C11   1    0.497724    0.744805    0.435303    11.00000    0.05409    0.03202 =
         0.04722   -0.00267    0.01698    0.00878
AFIX  43
H11   2    0.510418    0.796732    0.417812    11.00000   -1.20000
AFIX   0
C12   1    0.442886    0.679761    0.401151    11.00000    0.05106    0.04302 =
         0.03529    0.00028    0.01236    0.00792
AFIX  43
H12   2    0.412811    0.680034    0.356759    11.00000   -1.20000
AFIX   0
C13   1    0.349735    0.457014    0.322737    11.00000    0.04302    0.04465 =
         0.02969    0.00294   -0.00104   -0.01415
C14   1    0.284207    0.525788    0.314425    11.00000    0.04736    0.03984 =
         0.03724   -0.01135    0.00128   -0.01146
AFIX  43
H14   2    0.295447    0.577894    0.296633    11.00000   -1.20000
AFIX   0
C15   1    0.200260    0.503521    0.336970    11.00000    0.05451    0.06555 =
         0.03433   -0.01496    0.01189   -0.01313
AFIX  43
H15   2    0.146176    0.538224    0.337937    11.00000   -1.20000
AFIX   0
C16   1    0.211120    0.418956    0.358225    11.00000    0.05919    0.06669 =
         0.03048    0.00077    0.01486   -0.01788
AFIX  43
H16   2    0.164830    0.387623    0.374887    11.00000   -1.20000
AFIX   0
C17   1    0.302305    0.390720    0.350032    11.00000    0.04699    0.05509 =
         0.03189    0.01066    0.00177   -0.01290
AFIX  43
H17   2    0.328320    0.337117    0.360649    11.00000   -1.20000
AFIX   0
C18   1    0.182350    0.457992    0.168182    11.00000    0.04593    0.04151 =
         0.02616    0.00231   -0.00590   -0.00938
AFIX  43
H18   2    0.190983    0.510342    0.149853    11.00000   -1.20000
AFIX   0
C19   1    0.248222    0.392208    0.175504    11.00000    0.04218    0.04514 =
         0.03161   -0.00521    0.01015   -0.01035
AFIX  43
H19   2    0.309545    0.392325    0.163492    11.00000   -1.20000
AFIX   0
C20   1    0.206813    0.324421    0.204393    11.00000    0.04377    0.03853 =
         0.03230    0.00081    0.00246   -0.00974
AFIX  43
H20   2    0.235857    0.271786    0.214627    11.00000   -1.20000
AFIX   0
C21   1    0.115611    0.349677    0.214883    11.00000    0.03873    0.04570 =
         0.04145   -0.00521    0.00467   -0.01733
AFIX  43
H21   2    0.072067    0.317245    0.233259    11.00000   -1.20000
AFIX   0
C22   1    0.100656    0.433281    0.192729    11.00000    0.04121    0.04674 =
         0.03292   -0.00329   -0.00280    0.00306
AFIX  43
H22   2    0.045478    0.466392    0.194250    11.00000   -1.20000
AFIX   0
HKLF 4


REM
REM wR2 = 0.1662, GooF = S = 1.068, Restrained GooF = 1.068 for all data
REM R1 = 0.0573 for 4168 Fo > 4sig(Fo) and 0.0681 for all 5010 data
REM 240 parameters refined using 0 restraints

END

WGHT      0.0891     20.5625

REM Highest difference peak  0.769,  deepest hole -0.639,  1-sigma level  0.111
Q1    1   0.2331  0.3349  0.0186  11.00000  0.05    0.77
Q2    1   0.4198  0.1692  0.2810  11.00000  0.05    0.63
Q3    1   0.9163  0.5572  0.5005  11.00000  0.05    0.61
Q4    1   0.0786  0.4948  0.4502  11.00000  0.05    0.61
Q5    1   0.0951  0.7107  0.3623  11.00000  0.05    0.60
Q6    1   0.3590  0.2355  0.1035  11.00000  0.05    0.60
Q7    1   0.6365  0.6399  0.4084  11.00000  0.05    0.57
Q8    1   0.5382  0.6405  0.4697  11.00000  0.05    0.57
Q9    1   0.4536  0.5288  0.2831  11.00000  0.05    0.54
Q10   1   0.2660  0.4273  0.2250  11.00000  0.05    0.48
;
_shelx_res_checksum              50004
_shelx_fab_file                  
;
-17 1 1 -2.9241 -1.2940
-17 1 2 6.3780 1.4835
-17 1 3 -3.6393 -1.5490
-17 1 4 2.3991 -1.2691
-17 1 5 -0.8756 0.9087
-17 1 6 6.7627 0.9122
-17 1 7 -8.6832 -2.1684
-17 1 8 -0.7836 -2.0763
-17 1 9 -2.5766 0.1579
-17 1 10 0.8094 1.5292
-17 1 11 0.2583 -1.6651
-17 1 12 -0.1847 -2.0544
-17 1 13 -2.2752 0.4246
-17 3 1 -4.4554 0.3316
-17 3 2 3.9636 -0.3842
-17 3 3 -7.2756 0.1302
-17 3 4 11.9262 -0.5862
-17 3 5 0.5573 -0.9633
-17 3 6 2.8094 -0.7389
-17 3 7 3.5530 -1.2040
-17 3 8 6.0917 1.3916
-17 3 9 4.8455 -0.2548
-17 3 10 -0.4783 0.4903
-17 3 11 -1.4120 -0.0138
-17 3 12 -4.8054 0.9301
-17 5 1 -3.7542 0.3723
-17 5 2 2.9987 -0.2212
-17 5 3 0.7988 -0.0435
-17 5 4 2.9660 -0.1376
-17 5 5 -2.3344 1.2672
-17 5 6 9.4906 0.4501
-17 5 7 3.3115 0.8352
-17 5 8 3.5258 0.2069
-17 5 9 3.6478 0.6747
-17 5 10 0.6492 -0.2271
-16 0 2 -7.6662 -0.1650
-16 0 4 -9.2503 3.6149
-16 0 6 -20.6002 1.0217
-16 0 8 -3.4827 0.3118
-16 0 10 -2.5648 -4.2996
-16 0 12 -5.9936 -2.7806
-16 0 14 -14.3849 -2.8188
-16 0 16 1.5821 1.0728
-16 2 1 14.1291 -1.3370
-16 2 2 -4.9272 -0.6793
-16 2 3 15.2630 0.3243
-16 2 4 -2.5292 0.5745
-16 2 5 3.7754 -0.6580
-16 2 6 4.1455 -0.7242
-16 2 7 9.9304 1.9207
-16 2 8 -2.1357 0.6109
-16 2 9 -1.0211 -0.0128
-16 2 10 -0.8434 0.2184
-16 2 11 -1.5820 1.0475
-16 2 12 4.8626 0.4327
-16 2 13 -2.7953 -0.9836
-16 2 14 9.7723 1.9386
-16 2 15 5.3485 0.4577
-16 2 16 -1.3375 -0.8989
-16 4 1 2.6866 -0.1044
-16 4 2 -1.3429 0.2146
-16 4 3 4.9083 0.9032
-16 4 4 -10.3194 -0.6783
-16 4 5 9.9775 0.0580
-16 4 6 -10.2569 0.6128
-16 4 7 -4.0040 0.2193
-16 4 8 -4.4397 -0.9460
-16 4 9 2.1022 -0.6303
-16 4 10 5.0036 0.5268
-16 4 11 2.6914 -0.4103
-16 4 12 2.7290 1.2870
-16 4 13 6.6580 0.4227
-16 4 14 2.9018 1.1210
-16 4 15 1.7195 -1.8564
-16 6 1 5.9997 -0.3183
-16 6 2 -5.4897 0.7890
-16 6 3 3.6156 -1.1882
-16 6 4 -9.2886 1.0126
-16 6 5 -2.5673 -0.0673
-16 6 6 -18.3221 -0.0882
-16 6 7 5.7053 -0.5415
-16 6 8 -16.1211 0.1588
-16 6 9 0.5452 0.7379
-16 6 10 -13.7884 -0.6706
-16 6 11 -0.5799 -0.3622
-16 6 12 3.8818 -0.9501
-16 6 13 -0.3281 0.7749
-16 6 14 6.0212 -0.0672
-16 8 1 3.7971 0.1451
-16 8 2 -4.7629 1.7163
-16 8 3 4.7601 0.5174
-16 8 4 -5.9655 0.5312
-16 8 5 6.6894 -0.5037
-16 8 6 0.8889 1.1085
-16 8 7 2.2975 0.0932
-16 8 8 1.2339 -0.8738
-16 8 9 2.5444 -1.1423
-16 8 10 4.9369 -0.0142
-16 8 11 5.5248 0.4836
-15 1 1 -5.8185 2.1033
-15 1 2 5.7402 -0.2844
-15 1 3 2.1376 2.1144
-15 1 4 3.5928 -1.0962
-15 1 5 10.1678 -1.3827
-15 1 6 9.1713 -2.3695
-15 1 7 -0.4665 1.4391
-15 1 8 4.5793 -0.2924
-15 1 9 2.9076 -0.4680
-15 1 10 2.3788 -0.3634
-15 1 11 10.6448 1.9400
-15 1 12 0.7232 2.9105
-15 1 13 20.0897 -1.2620
-15 1 14 4.3380 0.2495
-15 1 15 -6.9042 0.1666
-15 1 16 -3.7637 1.4404
-15 1 17 -1.8551 0.4970
-15 1 18 -1.8039 -0.9474
-15 1 19 0.7646 1.1877
-15 3 1 -14.3984 -0.0946
-15 3 2 -7.3222 0.6438
-15 3 3 -19.1609 -0.0311
-15 3 4 0.7785 0.2186
-15 3 5 -14.0380 0.6579
-15 3 6 -3.1073 1.1521
-15 3 7 0.0758 -0.5578
-15 3 8 4.9830 -0.3701
-15 3 9 4.0869 -0.8383
-15 3 10 3.8559 1.1921
-15 3 11 -3.7675 -0.2960
-15 3 12 6.6811 -1.3884
-15 3 13 -14.2044 -0.8126
-15 3 14 -10.4831 -0.2451
-15 3 15 -3.4741 1.9712
-15 3 16 0.8863 0.0148
-15 3 17 0.6153 1.6782
-15 3 18 -1.5953 -1.3185
-15 5 1 -8.6530 -0.0187
-15 5 2 2.6897 -0.6923
-15 5 3 -13.8566 0.8805
-15 5 4 9.4529 0.2979
-15 5 5 -15.8092 -0.2395
-15 5 6 22.3381 -0.0366
-15 5 7 -20.7111 0.3190
-15 5 8 13.7687 1.1434
-15 5 9 -19.0467 0.0576
-15 5 10 3.2844 -0.3463
-15 5 11 -2.2933 -0.5608
-15 5 12 -11.4514 0.1014
-15 5 13 -5.6004 0.3787
-15 5 14 -3.1764 -0.3565
-15 5 15 -4.2843 -0.1874
-15 5 16 -4.8818 -0.8937
-15 5 17 -10.4517 -0.5457
-15 7 1 -6.4394 -0.1273
-15 7 2 10.6861 0.7686
-15 7 3 -0.1108 -0.4678
-15 7 4 20.1393 -1.2230
-15 7 5 1.2463 0.0054
-15 7 6 15.4076 0.2714
-15 7 7 7.3011 -0.0703
-15 7 8 17.0666 -0.9659
-15 7 9 6.6194 0.4870
-15 7 10 17.0824 0.7117
-15 7 11 -7.2377 1.2181
-15 7 12 2.8415 -1.1067
-15 7 13 0.7158 -0.8324
-15 7 14 -5.0550 -0.7528
-15 7 15 2.0926 -0.1632
-15 7 16 -7.6585 -1.8764
-15 9 1 8.2499 0.7800
-15 9 2 0.9027 -1.1938
-15 9 3 -0.8175 0.3102
-15 9 4 -2.4468 -0.0596
-15 9 5 -4.4408 0.1578
-15 9 6 6.5852 -0.5811
-15 9 7 -11.3727 -0.4863
-15 9 8 4.3760 0.9574
-15 9 9 -3.7154 -0.3500
-15 9 10 -2.1190 -0.4885
-15 9 11 2.0932 -1.6096
-15 9 12 3.6533 -0.3654
-15 9 13 4.1949 -0.6019
-15 11 2 -1.4468 -0.5217
-15 11 3 -2.2121 -0.3912
-15 11 4 2.0699 -1.0898
-15 11 5 -1.0511 -0.3065
-15 11 6 -4.3361 -0.9525
-15 11 7 1.6523 -0.0116
-15 11 8 1.7674 -0.6929
-14 0 2 18.0050 3.2845
-14 0 4 22.4840 1.2220
-14 0 6 8.3104 7.0506
-14 0 8 2.2541 1.6537
-14 0 10 11.6893 2.1535
-14 0 12 24.9845 -5.5405
-14 0 14 0.4084 -2.6434
-14 0 16 7.4543 -5.0167
-14 0 18 14.4345 1.1165
-14 0 20 12.0455 0.5754
-14 2 1 -0.9193 -1.1533
-14 2 2 1.2278 1.5840
-14 2 3 0.7337 -2.4018
-14 2 4 -0.3257 -0.6389
-14 2 5 -6.8306 1.6000
-14 2 6 1.7730 0.6587
-14 2 7 -8.5512 -0.9507
-14 2 8 -0.8657 -0.8013
-14 2 9 -4.9085 2.5956
-14 2 10 -15.4657 -0.1424
-14 2 11 1.8191 -0.7093
-14 2 12 -26.5223 -0.1883
-14 2 13 -3.3538 1.7764
-14 2 14 4.5140 0.4143
-14 2 15 8.7450 -1.8145
-14 2 16 8.5959 1.2103
-14 2 17 6.7442 -0.4164
-14 2 18 5.2035 0.0066
-14 2 19 4.7604 0.5055
-14 2 20 2.1478 -0.0852
-14 4 1 23.0391 1.4459
-14 4 2 3.8291 -1.6811
-14 4 3 24.1801 0.0118
-14 4 4 -9.2693 -0.0695
-14 4 5 22.1846 0.6237
-14 4 6 -25.9704 -1.7185
-14 4 7 16.4150 -0.3206
-14 4 8 -26.4905 0.8334
-14 4 9 0.8969 -0.0191
-14 4 10 -5.9107 -0.8261
-14 4 11 -6.6492 -0.1678
-14 4 12 3.4586 0.9031
-14 4 13 15.7189 -0.2447
-14 4 14 -3.3600 -0.8614
-14 4 15 4.8625 -0.1204
-14 4 16 -7.8174 0.4220
-14 4 17 5.6381 -0.3812
-14 4 18 4.4629 0.3390
-14 4 19 4.6750 -0.2798
-14 4 20 0.8735 -1.1808
-14 6 1 9.4236 0.3776
-14 6 2 0.3216 -0.6592
-14 6 3 12.6085 0.5543
-14 6 4 -6.0570 0.2888
-14 6 5 9.9399 -0.5387
-14 6 6 1.5343 0.1497
-14 6 7 9.9762 0.0353
-14 6 8 -4.8581 0.1457
-14 6 9 21.2554 -0.8377
-14 6 10 -12.3648 0.2050
-14 6 11 14.9015 -0.2297
-14 6 12 4.1764 0.0102
-14 6 13 1.4997 -0.2647
-14 6 14 8.0618 0.8502
-14 6 15 4.8608 -0.3522
-14 6 16 15.7130 -0.2648
-14 6 17 11.0317 -1.0453
-14 6 18 2.4749 -0.2138
-14 6 19 -1.2045 -0.7506
-14 8 1 -13.6153 -1.4673
-14 8 2 -9.1327 0.8471
-14 8 3 -11.8158 -0.3245
-14 8 4 -15.6023 0.5421
-14 8 5 0.6840 -0.4278
-14 8 6 -33.8702 0.0138
-14 8 7 0.6593 0.5876
-14 8 8 -19.9401 -0.4215
-14 8 9 -9.3400 0.3118
-14 8 10 -11.6263 -0.5133
-14 8 11 0.7820 0.5111
-14 8 12 -5.3768 0.1393
-14 8 13 0.8175 0.6609
-14 8 14 -1.7330 -0.5907
-14 8 15 -1.0448 1.0730
-14 8 16 -0.9809 1.0896
-14 8 17 -6.5515 1.2977
-14 10 1 -3.0198 -0.2212
-14 10 2 -1.5395 0.2156
-14 10 3 9.4716 -0.2531
-14 10 4 -2.3339 -0.5458
-14 10 5 -0.1663 0.0715
-14 10 6 3.7370 0.3385
-14 10 7 8.8602 0.3219
-14 10 8 -15.8008 -0.3034
-14 10 9 6.3129 -0.3757
-14 10 10 -12.1381 0.7322
-14 10 11 -0.8354 -0.0338
-14 10 12 -14.6429 0.8611
-14 10 13 -9.0446 0.9659
-14 10 14 -5.7112 1.6310
-14 12 1 3.1819 0.4955
-14 12 2 7.3627 0.8689
-14 12 3 -1.4828 -0.5049
-14 12 4 0.9739 0.0104
-14 12 5 7.0130 0.7665
-14 12 6 -0.1075 0.7141
-14 12 7 -3.3992 -0.6082
-14 12 8 4.6023 -0.4579
-14 12 9 1.9740 1.2257
-14 12 10 -0.3813 0.6882
-13 1 1 -6.4533 2.3410
-13 1 2 -28.9544 -1.3281
-13 1 3 -12.3420 -0.6750
-13 1 4 -31.7541 0.3976
-13 1 5 -1.6624 0.0434
-13 1 6 -22.9111 -1.6329
-13 1 7 6.0893 -0.0152
-13 1 8 -6.6053 -1.7304
-13 1 9 -14.6349 0.9453
-13 1 10 3.7040 -0.9281
-13 1 11 -31.8374 -0.2308
-13 1 12 -0.5393 -0.8351
-13 1 13 -4.2762 0.1132
-13 1 14 -2.0358 2.0784
-13 1 15 -3.0196 0.0152
-13 1 16 -6.2078 1.1187
-13 1 17 -14.8628 -0.3785
-13 1 18 -10.9507 2.9488
-13 1 19 -14.2850 -0.4707
-13 1 20 -11.2986 -0.2438
-13 1 21 5.4186 0.1824
-13 1 22 -6.3498 3.0371
-13 3 1 -11.2961 -1.6803
-13 3 2 3.6390 0.4619
-13 3 3 -12.0632 0.8852
-13 3 4 10.1661 0.7539
-13 3 5 -13.3424 -0.4971
-13 3 6 20.5389 -0.2324
-13 3 7 -10.4102 0.8877
-13 3 8 8.2178 0.2198
-13 3 9 13.2704 -0.6206
-13 3 10 6.1303 -0.8859
-13 3 11 15.6261 -0.9050
-13 3 12 18.4280 1.4949
-13 3 13 -14.8335 -1.2204
-13 3 14 1.5444 -0.6136
-13 3 15 -21.6307 -1.1297
-13 3 16 -8.0977 -0.6058
-13 3 17 -6.3755 0.7767
-13 3 18 -12.1096 -1.2902
-13 3 19 -0.4995 -0.1385
-13 3 20 -4.1795 0.9736
-13 3 21 -6.3499 0.5882
-13 5 1 -10.6266 0.4793
-13 5 2 -3.5500 0.1590
-13 5 3 -2.7192 -0.9360
-13 5 4 0.9562 -0.7478
-13 5 5 12.3191 0.4484
-13 5 6 2.1394 0.6689
-13 5 7 9.4731 -0.4617
-13 5 8 25.4882 -0.5869
-13 5 9 -2.8750 0.1436
-13 5 10 15.4105 1.2918
-13 5 11 0.3113 0.8332
-13 5 12 -4.2297 -0.6230
-13 5 13 7.0959 0.0857
-13 5 14 3.9652 -0.1098
-13 5 15 11.0594 0.6108
-13 5 16 7.6044 -0.8322
-13 5 17 -7.1822 0.3693
-13 5 18 -0.5692 -0.4374
-13 5 19 -2.3793 -0.4087
-13 5 20 -1.9586 1.2291
-13 5 21 0.5631 -3.0644
-13 7 1 6.5040 0.0992
-13 7 2 -4.8388 -0.7973
-13 7 3 -10.3514 0.1164
-13 7 4 7.2322 0.5074
-13 7 5 -28.4058 -0.3777
-13 7 6 13.1996 -0.7260
-13 7 7 -17.6759 -0.5498
-13 7 8 -5.2076 0.7944
-13 7 9 -12.7590 0.1310
-13 7 10 4.0636 -0.7247
-13 7 11 -9.4712 -0.3535
-13 7 12 6.2818 0.3611
-13 7 13 -10.2957 0.1587
-13 7 14 -1.7017 0.2062
-13 7 15 -13.3184 0.2278
-13 7 16 -12.3407 1.1161
-13 7 17 -1.0730 0.2828
-13 7 18 3.4844 0.5999
-13 7 19 2.8987 0.1686
-13 9 1 9.4681 -0.4057
-13 9 2 16.5518 0.0451
-13 9 3 8.1593 0.5590
-13 9 4 13.6771 0.2238
-13 9 5 12.9749 -0.1976
-13 9 6 21.7996 -0.0746
-13 9 7 -13.4147 0.4243
-13 9 8 31.8475 -0.5979
-13 9 9 -7.3551 -0.0702
-13 9 10 20.9693 -0.3228
-13 9 11 -9.3106 0.6952
-13 9 12 5.8493 -0.1656
-13 9 13 2.4786 -0.4667
-13 9 14 3.9504 0.1523
-13 9 15 5.9715 -0.1902
-13 9 16 11.0295 -0.4845
-13 9 17 7.4355 -0.3167
-13 9 18 0.1969 -0.9777
-13 11 1 6.5533 0.1769
-13 11 2 -10.5777 -0.0561
-13 11 3 -2.8802 0.4967
-13 11 4 2.5652 -0.3686
-13 11 5 -8.8903 0.0050
-13 11 6 -7.0112 0.2006
-13 11 7 7.7328 -0.2424
-13 11 8 7.4615 1.1855
-13 11 9 4.2900 -0.0206
-13 11 10 11.6388 0.3589
-13 11 11 7.1011 -0.2623
-13 11 12 22.4731 -0.7067
-13 11 13 8.5812 -0.0754
-13 11 14 8.7820 0.1550
-13 11 15 12.9160 -0.4386
-13 13 1 -6.6053 -0.6090
-13 13 2 -8.8344 0.3380
-13 13 3 3.2203 0.4269
-13 13 4 -13.2853 0.4161
-13 13 5 -3.7870 -1.4013
-13 13 6 -0.5675 0.5064
-13 13 7 -3.8507 0.4201
-13 13 8 -1.0829 0.1203
-13 13 9 -2.9742 -1.1723
-13 13 10 3.3121 0.0976
-13 13 11 3.2904 0.8647
-12 0 2 18.5620 -5.7518
-12 0 4 39.8929 -0.7891
-12 0 6 30.6958 1.4568
-12 0 8 -15.9409 7.6687
-12 0 10 -38.0822 4.6617
-12 0 12 -9.1808 3.0558
-12 0 14 -7.3903 -4.1053
-12 0 16 -14.4561 -4.1782
-12 0 18 -4.5887 -5.6855
-12 0 20 22.7466 -0.6629
-12 0 22 11.0014 0.3632
-12 2 1 20.2780 -2.3770
-12 2 2 29.3705 0.4821
-12 2 3 26.6098 0.9655
-12 2 4 15.7784 0.9662
-12 2 5 17.7015 -3.0472
-12 2 6 6.2445 -1.8348
-12 2 7 -2.7622 1.0677
-12 2 8 23.9972 0.8385
-12 2 9 -0.0873 -1.8396
-12 2 10 21.1418 -1.2452
-12 2 11 12.5057 3.0171
-12 2 12 -11.3558 0.4392
-12 2 13 7.2724 -0.3677
-12 2 14 -7.7275 -0.7104
-12 2 15 4.5299 2.1850
-12 2 16 18.5238 1.0139
-12 2 17 -0.3510 -1.9267
-12 2 18 21.2904 0.7915
-12 2 19 1.6686 0.0776
-12 2 20 3.2269 -0.0521
-12 2 21 -7.1979 -0.9185
-12 2 22 8.9922 -1.3991
-12 2 23 -7.3851 0.5638
-12 4 1 0.5014 -1.5037
-12 4 2 9.4266 1.3663
-12 4 3 -17.4884 0.5516
-12 4 4 19.2934 -1.0670
-12 4 5 -26.1237 -0.0821
-12 4 6 13.8692 0.9504
-12 4 7 -5.3231 0.2673
-12 4 8 -6.9865 -1.5839
-12 4 9 -15.0500 -0.0727
-12 4 10 -6.6749 0.8904
-12 4 11 -19.5013 -0.3768
-12 4 12 13.3170 -1.4761
-12 4 13 2.8697 0.6749
-12 4 14 17.5465 1.5946
-12 4 15 16.0006 -0.5541
-12 4 16 -2.8748 -0.0161
-12 4 17 7.8988 0.0103
-12 4 18 4.3996 0.3237
-12 4 19 -4.9917 0.6278
-12 4 20 9.6456 -1.4544
-12 4 21 1.8619 2.4023
-12 4 22 2.4836 -0.3087
-12 6 1 -12.0227 1.3942
-12 6 2 -15.6616 0.1795
-12 6 3 3.5017 0.2100
-12 6 4 -28.1306 -0.9825
-12 6 5 5.2673 0.9412
-12 6 6 -22.9189 0.4961
-12 6 7 -16.4246 -0.0245
-12 6 8 -14.4216 0.0619
-12 6 9 -1.8048 -0.0916
-12 6 10 -10.6300 0.1212
-12 6 11 5.7392 -0.5011
-12 6 12 -20.7785 0.2859
-12 6 13 -5.3157 0.1102
-12 6 14 -25.4898 -0.3328
-12 6 15 -16.3571 -0.0853
-12 6 16 -7.2453 0.2207
-12 6 17 -0.0085 0.2157
-12 6 18 -6.6524 0.0556
-12 6 19 2.9093 -0.5062
-12 6 20 -1.4532 0.4407
-12 6 21 -0.1006 0.5185
-12 8 1 1.9283 0.6502
-12 8 2 9.1658 0.0627
-12 8 3 6.1083 -0.9216
-12 8 4 7.3936 0.4904
-12 8 5 14.8890 0.1229
-12 8 6 -8.3948 0.4414
-12 8 7 40.0355 -0.5836
-12 8 8 -9.1063 0.2972
-12 8 9 24.7663 0.3816
-12 8 10 -12.6946 0.4263
-12 8 11 5.9892 -0.3113
-12 8 12 -1.7975 -0.0275
-12 8 13 5.8660 0.4349
-12 8 14 1.3728 -0.0117
-12 8 15 14.4646 -0.1915
-12 8 16 -5.9809 0.1974
-12 8 17 -7.5627 -0.3697
-12 8 18 -9.0949 0.2523
-12 8 19 -6.7408 1.1233
-12 8 20 -3.6813 -1.2801
-12 10 1 -17.0690 0.1294
-12 10 2 -8.9227 -0.0909
-12 10 3 -9.8614 -0.6273
-12 10 4 -11.2087 0.4848
-12 10 5 -7.1448 0.5579
-12 10 6 7.7875 -0.7435
-12 10 7 -3.9526 0.1591
-12 10 8 -7.6714 -0.3551
-12 10 9 4.9948 0.5919
-12 10 10 -11.1264 -0.4158
-12 10 11 18.2950 -0.3963
-12 10 12 -11.1118 0.3056
-12 10 13 1.2274 0.0767
-12 10 14 -2.8435 -0.6971
-12 10 15 -14.9400 -0.2659
-12 10 16 -6.5617 0.6548
-12 10 17 -3.5511 -0.6771
-12 10 18 4.4669 1.0190
-12 12 1 -3.9901 0.2560
-12 12 2 13.5606 -0.4901
-12 12 3 -5.5512 1.1963
-12 12 4 10.7184 -0.5025
-12 12 5 12.0873 0.3404
-12 12 6 -3.5810 -0.5551
-12 12 7 -0.0536 0.3757
-12 12 8 -12.3004 -0.1570
-12 12 9 -1.6165 -0.4610
-12 12 10 -11.6247 -0.0401
-12 12 11 -8.7658 -0.1013
-12 12 12 -25.0378 0.0457
-12 12 13 0.1494 -0.8212
-12 12 14 -19.9545 -1.1940
-12 12 15 0.1089 1.7423
-12 14 1 11.7962 0.7089
-12 14 2 1.7517 -0.8129
-12 14 3 11.5875 -0.5266
-12 14 4 10.1477 0.6360
-12 14 5 2.7512 0.1913
-12 14 6 4.0846 0.3460
-12 14 7 -0.2666 -0.9884
-12 14 8 4.3106 1.0927
-12 14 9 2.1181 -0.2023
-12 14 10 -7.2182 -0.4249
-12 14 11 -6.4329 -0.9811
-11 1 1 14.7200 2.4039
-11 1 2 -12.6688 2.6765
-11 1 3 -18.8759 1.3872
-11 1 4 -24.8811 -0.0718
-11 1 5 1.7228 -1.1711
-11 1 6 -21.7023 2.5234
-11 1 7 34.1754 0.0791
-11 1 8 -3.7786 -2.7414
-11 1 9 37.0890 -1.2413
-11 1 10 11.6742 -2.0211
-11 1 11 3.2829 2.1438
-11 1 12 14.2644 -1.7678
-11 1 13 4.9561 -0.8312
-11 1 14 9.6957 -0.2972
-11 1 15 22.0966 1.0652
-11 1 16 -4.5894 0.8953
-11 1 17 21.2764 -0.2762
-11 1 18 -9.3506 1.0940
-11 1 19 2.8563 0.4029
-11 1 20 -19.8498 2.8065
-11 1 21 8.8653 -1.4766
-11 1 22 -15.7319 0.0477
-11 1 23 2.9937 0.7799
-11 1 24 -7.9861 2.4089
-11 3 1 -9.7489 1.4457
-11 3 2 -55.0188 -1.1056
-11 3 3 23.3178 -1.2653
-11 3 4 -44.6601 0.8109
-11 3 5 24.5462 2.1738
-11 3 6 -27.5300 -0.1770
-11 3 7 5.3992 -0.3263
-11 3 8 -28.0375 -0.1169
-11 3 9 2.7124 1.9914
-11 3 10 -25.8305 0.7374
-11 3 11 23.5469 -1.1221
-11 3 12 -4.9943 0.0036
-11 3 13 14.2300 -0.7998
-11 3 14 5.1682 0.6762
-11 3 15 -13.8315 -1.1423
-11 3 16 2.6097 -0.0050
-11 3 17 -0.0242 -0.9483
-11 3 18 -7.9131 -0.2428
-11 3 19 11.9468 0.3254
-11 3 20 -1.1895 -0.9983
-11 3 21 10.6484 -0.5822
-11 3 22 -5.7170 0.9624
-11 3 23 7.0593 0.1638
-11 5 1 -1.4182 -0.8436
-11 5 2 27.0936 -0.9265
-11 5 3 -6.6605 0.3320
-11 5 4 14.3911 0.4209
-11 5 5 -1.1577 -0.9641
-11 5 6 -6.4041 -0.8899
-11 5 7 11.5729 0.5975
-11 5 8 4.8779 0.9950
-11 5 9 7.3360 -0.1877
-11 5 10 10.6120 -0.4449
-11 5 11 -16.5317 -0.0364
-11 5 12 -3.4522 1.3651
-11 5 13 -23.3085 0.1361
-11 5 14 -11.7625 0.0029
-11 5 15 -2.0825 0.8784
-11 5 16 8.5470 -0.4180
-11 5 17 -4.1150 1.2640
-11 5 18 11.0257 -0.7587
-11 5 19 -0.3118 0.0461
-11 5 20 -0.9727 -0.1341
-11 5 21 -4.1619 -1.3407
-11 5 22 -3.3795 1.0098
-11 5 23 -2.9981 -3.2701
-11 7 1 31.8254 -0.0993
-11 7 2 8.5219 0.7157
-11 7 3 19.0570 0.7358
-11 7 4 16.1680 -0.3330
-11 7 5 11.7796 -0.4734
-11 7 6 32.2218 0.6523
-11 7 7 -0.6508 -0.1619
-11 7 8 14.2698 -0.2764
-11 7 9 -3.6486 -0.9272
-11 7 10 1.4313 0.0922
-11 7 11 12.8535 0.7359
-11 7 12 14.9397 -0.6368
-11 7 13 18.4092 -0.3988
-11 7 14 33.0654 -0.0397
-11 7 15 8.1831 0.5965
-11 7 16 13.7609 -0.4095
-11 7 17 6.0328 -0.1345
-11 7 18 9.1168 1.2011
-11 7 19 2.0874 -0.7294
-11 7 20 4.3444 1.3718
-11 7 21 5.9165 0.0063
-11 7 22 0.7845 1.1297
-11 9 1 -9.6322 -0.2022
-11 9 2 -13.5405 0.1925
-11 9 3 -2.5416 -0.0200
-11 9 4 -14.7234 0.0826
-11 9 5 -4.5820 0.4117
-11 9 6 -29.8166 0.0382
-11 9 7 -14.7066 0.1002
-11 9 8 -7.8645 0.0473
-11 9 9 -15.7924 0.6498
-11 9 10 15.0025 -0.2931
-11 9 11 -15.0619 -0.0478
-11 9 12 6.8666 -0.3244
-11 9 13 -3.9908 -0.0277
-11 9 14 -4.6564 0.0411
-11 9 15 3.2394 -0.9392
-11 9 16 13.4042 -0.6828
-11 9 17 16.6073 0.0683
-11 9 18 10.8833 -1.1840
-11 9 19 10.3434 0.9144
-11 9 20 5.1619 0.5635
-11 11 1 19.3246 -0.1950
-11 11 2 0.5622 0.0089
-11 11 3 6.9783 -0.3553
-11 11 4 -1.4853 -0.0609
-11 11 5 -17.6858 -0.1257
-11 11 6 0.5693 0.2444
-11 11 7 -14.3694 0.4519
-11 11 8 3.4549 -0.3822
-11 11 9 -13.6423 -0.2591
-11 11 10 0.8857 0.3957
-11 11 11 -19.6269 0.3567
-11 11 12 16.8625 0.3553
-11 11 13 -16.5027 -0.8320
-11 11 14 15.0100 1.5783
-11 11 15 -3.5788 -1.4698
-11 11 16 3.8009 1.7697
-11 11 17 -10.0701 -0.0496
-11 11 18 -7.8487 0.0127
-11 13 1 -7.0416 -0.5401
-11 13 2 -1.6593 -0.1174
-11 13 3 -6.6608 0.1311
-11 13 4 -13.9547 0.0090
-11 13 5 -0.1323 -0.0659
-11 13 6 -1.0877 -0.4544
-11 13 7 5.3642 -0.1091
-11 13 8 5.7837 -0.0254
-11 13 9 -0.0402 0.2357
-11 13 10 11.5516 -0.2463
-11 13 11 13.1396 -0.4540
-11 13 12 10.4006 0.0317
-11 13 13 2.5831 1.1562
-11 13 14 5.2081 -0.3067
-11 13 15 -2.7431 0.6240
-11 15 1 -5.5745 0.0131
-11 15 2 -11.8290 0.1952
-11 15 3 -4.4603 0.7909
-11 15 4 -4.0103 -1.2166
-11 15 5 -1.4444 0.3590
-11 15 6 -2.8045 0.3111
-11 15 7 -2.2855 0.2936
-11 15 8 -4.4064 -0.6186
-11 15 9 5.8713 0.6908
-11 15 10 6.3128 0.3627
-11 15 11 2.8564 1.2781
-10 0 2 -4.7924 -1.8303
-10 0 4 39.7881 -8.9692
-10 0 6 55.7858 -1.7719
-10 0 8 54.5900 -0.3209
-10 0 10 -4.0758 9.2479
-10 0 12 -12.2012 4.4703
-10 0 14 20.0550 6.3715
-10 0 16 23.8041 -4.1754
-10 0 18 12.7414 -2.8126
-10 0 20 21.3106 -7.8094
-10 0 22 15.4041 -0.7632
-10 0 24 11.9738 -1.8520
-10 2 1 -41.9438 1.5914
-10 2 2 56.5188 1.3474
-10 2 3 -34.4855 -0.9741
-10 2 4 33.2237 -0.4006
-10 2 5 -42.5799 1.3946
-10 2 6 10.3505 0.6827
-10 2 7 -40.6352 -3.4211
-10 2 8 -12.2524 -0.8156
-10 2 9 -46.1393 0.6228
-10 2 10 15.5754 0.3085
-10 2 11 -23.9041 -2.4738
-10 2 12 -0.1290 -1.4253
-10 2 13 -5.9071 3.5479
-10 2 14 -33.0620 -0.0806
-10 2 15 -5.0377 -0.4199
-10 2 16 -17.9289 -0.6341
-10 2 17 -13.0505 2.0320
-10 2 18 1.3859 1.0014
-10 2 19 -4.7847 -2.3930
-10 2 20 11.4668 0.6478
-10 2 21 -9.9258 0.6774
-10 2 22 11.1686 -0.1097
-10 2 23 -5.4960 -1.7123
-10 2 24 5.3058 -1.0526
-10 4 1 41.8707 -0.3668
-10 4 2 -14.1951 0.6616
-10 4 3 3.1085 -1.6622
-10 4 4 3.4375 1.9898
-10 4 5 -6.7328 0.7477
-10 4 6 25.3831 -0.4412
-10 4 7 -10.4661 -0.0887
-10 4 8 19.8421 0.9187
-10 4 9 12.5171 0.4723
-10 4 10 -11.7537 -1.7525
-10 4 11 -3.5471 -0.0566
-10 4 12 -18.0469 0.7186
-10 4 13 -11.1460 -0.0758
-10 4 14 1.9933 -1.5098
-10 4 15 5.0592 -0.6200
-10 4 16 -12.2843 1.7932
-10 4 17 1.9792 -0.4075
-10 4 18 -13.4514 -0.2839
-10 4 19 -10.3997 0.2238
-10 4 20 -15.7305 0.7318
-10 4 21 -9.9708 0.7614
-10 4 22 -0.1349 -1.5527
-10 4 23 -3.2515 1.5219
-10 4 24 6.3169 -0.1615
-10 6 1 -35.6465 -0.1288
-10 6 2 -2.3215 -1.0926
-10 6 3 -11.6169 0.8506
-10 6 4 7.7025 -0.0411
-10 6 5 -2.2422 0.2499
-10 6 6 1.3382 -1.2045
-10 6 7 -8.0318 1.0362
-10 6 8 16.1058 0.1282
-10 6 9 -19.2599 0.1521
-10 6 10 33.1639 0.1930
-10 6 11 -0.0099 0.2446
-10 6 12 24.6791 -0.4401
-10 6 13 19.7177 -0.3739
-10 6 14 0.5003 -0.0166
-10 6 15 -4.5251 -0.1795
-10 6 16 -8.3277 -0.2452
-10 6 17 -8.1974 -0.2657
-10 6 18 -9.4362 -0.0652
-10 6 19 -5.9648 0.4167
-10 6 20 7.6125 -0.8661
-10 6 21 0.3568 0.3169
-10 6 22 6.5472 0.2629
-10 6 23 -0.6841 0.3758
-10 8 1 -26.1588 -0.0892
-10 8 2 -6.9228 -0.3296
-10 8 3 -31.0851 0.4317
-10 8 4 -10.0273 0.0159
-10 8 5 -35.5123 -1.0664
-10 8 6 6.4252 0.3740
-10 8 7 -11.3811 -0.3459
-10 8 8 -0.3249 0.6130
-10 8 9 10.2028 -0.6699
-10 8 10 -12.8308 0.1336
-10 8 11 -10.3636 -0.0652
-10 8 12 -10.2952 0.7064
-10 8 13 -25.3176 -0.1174
-10 8 14 -14.6981 -0.3500
-10 8 15 -8.8668 0.2545
-10 8 16 -8.8001 0.1100
-10 8 17 -9.0563 -0.5890
-10 8 18 -10.0773 0.0141
-10 8 19 -1.8227 -0.3053
-10 8 20 -12.6625 -0.4560
-10 8 21 -2.9874 0.8632
-10 8 22 -4.5999 -2.4189
-10 10 1 8.9558 -0.5198
-10 10 2 9.3417 1.1207
-10 10 3 9.2745 -0.4837
-10 10 4 11.0367 -0.0448
-10 10 5 37.4893 -0.4780
-10 10 6 6.1277 0.5962
-10 10 7 24.8108 -0.0842
-10 10 8 2.7799 -0.6510
-10 10 9 12.5453 -0.1770
-10 10 10 -9.0626 0.1076
-10 10 11 20.5522 0.1912
-10 10 12 -17.3959 -1.0536
-10 10 13 14.2649 0.6434
-10 10 14 -12.4421 -0.4296
-10 10 15 -0.6720 1.1769
-10 10 16 -25.1703 -0.2144
-10 10 17 -10.7945 0.1044
-10 10 18 -10.3381 0.0592
-10 10 19 -7.0119 -1.0696
-10 10 20 -3.0985 1.5298
-10 12 1 -4.9937 0.4765
-10 12 2 3.5000 -0.1007
-10 12 3 6.9175 -0.3659
-10 12 4 24.6344 -0.4038
-10 12 5 4.3254 0.6838
-10 12 6 13.8893 -0.2576
-10 12 7 14.9270 0.0541
-10 12 8 5.6154 0.0445
-10 12 9 18.8281 0.3465
-10 12 10 0.8075 -0.1912
-10 12 11 7.4937 -0.2424
-10 12 12 0.5571 0.6387
-10 12 13 9.9070 -0.2006
-10 12 14 2.0626 0.2493
-10 12 15 7.4707 -0.7246
-10 12 16 9.6165 -0.5786
-10 12 17 16.9739 0.1141
-10 12 18 7.3674 1.5144
-10 14 1 0.4860 0.3506
-10 14 2 13.1275 -0.1796
-10 14 3 1.6823 -0.6562
-10 14 4 -0.1659 0.4635
-10 14 5 -5.6308 0.0582
-10 14 6 0.3442 -0.0668
-10 14 7 -6.1251 -0.6255
-10 14 8 -3.2640 0.2496
-10 14 9 -9.5153 0.1405
-10 14 10 -11.5744 0.8147
-10 14 11 -0.3729 0.0786
-10 14 12 -6.2202 0.1949
-10 14 13 4.4286 -0.4523
-10 14 14 -1.4712 0.9416
-10 14 15 5.2894 0.2747
-10 16 1 10.4958 -0.6289
-10 16 2 -1.7071 -0.4908
-10 16 3 -1.7184 0.2346
-10 16 4 2.1698 0.7434
-10 16 5 3.1862 -0.5828
-10 16 6 2.6587 -1.1777
-10 16 7 -0.6094 0.6439
-10 16 8 -1.5877 -0.4678
-10 16 9 -2.9180 -0.7771
-10 16 10 1.1916 -1.5659
-9 1 1 43.8225 -0.9935
-9 1 2 -40.9459 -1.5432
-9 1 3 16.6656 0.8448
-9 1 4 -49.9744 5.3456
-9 1 5 -0.3008 -1.2498
-9 1 6 -46.4387 -0.5009
-9 1 7 -26.5180 0.0792
-9 1 8 -40.5886 3.4682
-9 1 9 33.4903 -0.2917
-9 1 10 -9.7998 -2.7690
-9 1 11 8.3619 -0.2945
-9 1 12 9.0285 -1.1095
-9 1 13 -41.3022 0.1066
-9 1 14 3.7874 -3.2892
-9 1 15 -16.8619 0.3868
-9 1 16 1.7827 -0.6363
-9 1 17 -1.8962 0.3832
-9 1 18 3.5807 0.0307
-9 1 19 -0.9376 0.5755
-9 1 20 -6.1893 1.2404
-9 1 21 0.1321 -0.4579
-9 1 22 -4.4004 2.4877
-9 1 23 -0.3918 -0.8728
-9 1 24 -3.1246 0.2799
-9 1 25 0.7967 0.6202
-9 3 1 -27.4283 -1.7184
-9 3 2 27.1395 -1.5067
-9 3 3 22.4486 1.6727
-9 3 4 18.6124 -1.8823
-9 3 5 48.7460 -1.8110
-9 3 6 -0.9999 1.0875
-9 3 7 61.6521 2.8831
-9 3 8 33.6389 -0.2011
-9 3 9 -0.7611 -0.2853
-9 3 10 -0.4883 -0.7165
-9 3 11 -3.9899 2.7686
-9 3 12 1.5884 0.5051
-9 3 13 22.2117 -1.2650
-9 3 14 25.6692 0.4737
-9 3 15 4.4777 -0.0434
-9 3 16 23.2556 0.6971
-9 3 17 1.5336 -1.6498
-9 3 18 6.3540 0.0056
-9 3 19 -2.6231 -0.6692
-9 3 20 2.6198 0.3537
-9 3 21 10.9484 0.1853
-9 3 22 -2.8558 -1.1622
-9 3 23 7.2148 0.3143
-9 3 24 -4.6692 0.5912
-9 3 25 5.4362 -0.6549
-9 5 1 25.1345 0.6983
-9 5 2 -1.5206 1.4627
-9 5 3 20.8164 -0.9070
-9 5 4 -14.3087 -1.5480
-9 5 5 11.7183 0.3159
-9 5 6 -16.8474 0.4289
-9 5 7 30.5888 -0.9108
-9 5 8 -61.3580 -1.7390
-9 5 9 44.6746 -0.3740
-9 5 10 -23.5532 1.8735
-9 5 11 35.2290 -0.6805
-9 5 12 5.2916 -0.2668
-9 5 13 4.4176 -0.4775
-9 5 14 -9.8158 1.5008
-9 5 15 8.3426 -0.0123
-9 5 16 2.0876 -0.3920
-9 5 17 15.0725 0.9546
-9 5 18 14.3352 -0.3793
-9 5 19 31.3575 1.0442
-9 5 20 13.8919 -0.9032
-9 5 21 14.6231 0.2152
-9 5 22 -1.2281 -0.0834
-9 5 23 4.0344 -0.0830
-9 5 24 0.2611 1.0991
-9 7 1 19.2955 0.3351
-9 7 2 -16.2908 -0.2590
-9 7 3 11.5364 0.0325
-9 7 4 -28.0100 0.7068
-9 7 5 22.6888 0.6863
-9 7 6 -30.9950 -0.2634
-9 7 7 -6.4213 -0.5371
-9 7 8 -7.6459 0.3360
-9 7 9 -12.7880 0.3020
-9 7 10 -32.7533 -0.6717
-9 7 11 5.5584 -0.5688
-9 7 12 -35.2209 -0.2070
-9 7 13 -0.1473 0.4016
-9 7 14 -0.8423 -0.6056
-9 7 15 6.8135 -0.2053
-9 7 16 8.3343 -0.7007
-9 7 17 5.1572 0.3898
-9 7 18 13.4136 -0.0915
-9 7 19 -10.8308 0.2059
-9 7 20 0.3664 1.0511
-9 7 21 -7.7004 -1.1096
-9 7 22 3.5153 1.2144
-9 7 23 -0.8532 0.4364
-9 9 1 18.0384 0.0934
-9 9 2 22.4074 -0.8173
-9 9 3 18.2891 -0.0807
-9 9 4 31.8318 0.2138
-9 9 5 -14.6731 -0.0908
-9 9 6 8.0256 0.3307
-9 9 7 -0.2721 0.0188
-9 9 8 -5.3995 0.1130
-9 9 9 -8.8097 0.1805
-9 9 10 24.9962 0.0471
-9 9 11 -5.2531 0.3979
-9 9 12 13.7727 -0.1354
-9 9 13 8.1985 0.0572
-9 9 14 7.4566 -0.0817
-9 9 15 -6.5855 0.2887
-9 9 16 8.7791 0.4023
-9 9 17 0.3444 -0.1596
-9 9 18 5.5195 -0.5862
-9 9 19 -0.5096 0.1918
-9 9 20 7.9867 -1.2507
-9 9 21 1.9163 1.1281
-9 9 22 -0.4761 0.7089
-9 11 1 -4.5756 -0.5725
-9 11 2 -16.0557 0.0164
-9 11 3 -3.8406 0.3319
-9 11 4 -46.2989 -0.1511
-9 11 5 -6.7153 -0.4855
-9 11 6 -9.1143 -0.5525
-9 11 7 -19.2798 0.0299
-9 11 8 -0.5469 0.2421
-9 11 9 -10.7198 -0.0695
-9 11 10 1.5683 -0.2453
-9 11 11 -8.2744 -0.0024
-9 11 12 7.0140 0.3736
-9 11 13 -6.4188 0.3117
-9 11 14 5.8122 0.3087
-9 11 15 14.5212 -0.2361
-9 11 16 14.2081 0.3787
-9 11 17 7.8915 0.3912
-9 11 18 1.6420 0.6695
-9 11 19 4.0653 -0.2160
-9 11 20 4.2240 0.1500
-9 13 1 1.9753 0.2681
-9 13 2 -22.5655 0.4289
-9 13 3 -18.3400 0.3204
-9 13 4 -11.2436 -0.2148
-9 13 5 -1.8595 -0.1401
-9 13 6 -23.8052 0.3278
-9 13 7 -10.9821 -0.1406
-9 13 8 -12.3394 -0.0177
-9 13 9 -9.8266 -0.4568
-9 13 10 5.5381 0.1358
-9 13 11 -22.3152 -0.0897
-9 13 12 0.4537 -0.4897
-9 13 13 -14.3857 0.2831
-9 13 14 0.3864 -0.5822
-9 13 15 -20.1295 1.1928
-9 13 16 -14.3285 -1.1582
-9 13 17 -16.7972 -0.8009
-9 13 18 -6.1553 -1.9331
-9 15 1 -14.6390 -0.1227
-9 15 2 3.9023 0.3434
-9 15 3 11.3094 -0.2088
-9 15 4 10.0215 0.0849
-9 15 5 2.0702 -0.2776
-9 15 6 8.3190 1.1209
-9 15 7 8.1886 0.0376
-9 15 8 14.5904 -0.1003
-9 15 9 6.7387 -0.2687
-9 15 10 1.1847 -0.1059
-9 15 11 -0.3423 0.2459
-9 15 12 8.4520 0.4842
-9 15 13 -9.5976 -0.8564
-9 15 14 -3.3454 -0.7924
-9 15 15 -6.8219 -2.1343
-9 17 1 -0.9742 0.1594
-9 17 2 7.5474 0.3941
-9 17 3 -2.9518 -1.3301
-9 17 4 -3.5244 0.2723
-9 17 5 -1.3849 0.1521
-9 17 6 1.1744 -0.1499
-9 17 7 1.1906 -0.4981
-9 17 8 -0.8957 0.6793
-9 17 9 -2.2195 2.2501
-8 0 2 41.6322 0.0531
-8 0 4 7.2428 -5.2565
-8 0 6 -8.6767 -9.3559
-8 0 8 49.4576 -6.1818
-8 0 10 -5.6753 -0.2047
-8 0 12 -59.3171 7.0391
-8 0 14 -22.7291 6.8157
-8 0 16 -17.8992 6.8830
-8 0 18 -21.2503 -0.9836
-8 0 20 -20.3647 -2.9366
-8 0 22 -16.6626 -7.3977
-8 0 24 -8.8689 -2.6979
-8 0 26 -13.0173 -2.2699
-8 2 1 50.2480 1.5973
-8 2 2 -18.5285 -2.2518
-8 2 3 12.2906 2.5598
-8 2 4 28.5205 1.4973
-8 2 5 5.2379 -0.2942
-8 2 6 60.0412 -0.3405
-8 2 7 16.6517 0.2194
-8 2 8 -20.5945 1.6009
-8 2 9 -6.5312 -3.4277
-8 2 10 5.4738 -0.9155
-8 2 11 11.3736 0.0627
-8 2 12 30.5632 0.6035
-8 2 13 31.6207 -2.2923
-8 2 14 -0.2132 -1.8197
-8 2 15 19.8228 3.0232
-8 2 16 -8.3862 0.0912
-8 2 17 0.6541 -0.2680
-8 2 18 -9.2569 -0.9201
-8 2 19 -0.8970 2.7175
-8 2 20 0.2093 1.3223
-8 2 21 -8.8116 -2.0728
-8 2 22 -3.5083 0.6425
-8 2 23 -7.1107 1.2546
-8 2 24 -2.9347 -0.1034
-8 2 25 -12.1176 -0.8792
-8 2 26 -3.3749 0.4064
-8 4 1 -47.0651 -0.7376
-8 4 2 -28.2681 1.2148
-8 4 3 -50.2519 -0.3904
-8 4 4 -23.7953 0.4141
-8 4 5 -58.1873 -1.0477
-8 4 6 -7.5965 1.3838
-8 4 7 -106.3688 0.2242
-8 4 8 59.5639 -0.3856
-8 4 9 -30.7137 0.6773
-8 4 10 49.1171 1.2166
-8 4 11 -13.4512 -0.1081
-8 4 12 1.1184 -1.9577
-8 4 13 -18.6461 0.5021
-8 4 14 2.4543 0.5305
-8 4 15 -13.3633 -0.1958
-8 4 16 -0.1149 -1.0972
-8 4 17 -1.8064 -0.3395
-8 4 18 8.8694 1.8290
-8 4 19 -9.3460 -1.0513
-8 4 20 -4.5426 -0.4830
-8 4 21 -14.6653 0.2460
-8 4 22 3.1217 1.1441
-8 4 23 -7.1520 -0.0551
-8 4 24 -3.8030 0.2986
-8 4 25 0.6375 -0.1314
-8 6 1 -26.2777 -0.7061
-8 6 2 12.1463 0.9087
-8 6 3 -32.4307 -0.2304
-8 6 4 22.0803 -1.3853
-8 6 5 -37.0677 0.5925
-8 6 6 9.8666 -0.2213
-8 6 7 14.2328 0.2429
-8 6 8 11.1406 -0.5308
-8 6 9 -32.7399 0.4724
-8 6 10 21.0210 -0.1001
-8 6 11 -37.9034 0.1632
-8 6 12 18.0858 0.6137
-8 6 13 -3.1582 0.5915
-8 6 14 3.7476 -0.0339
-8 6 15 -1.6304 -0.4879
-8 6 16 -12.2672 0.0700
-8 6 17 -11.6173 -0.0349
-8 6 18 -39.9465 -0.1111
-8 6 19 -16.6059 -0.0759
-8 6 20 -23.2903 0.1568
-8 6 21 0.0468 0.2596
-8 6 22 -9.5296 -0.4596
-8 6 23 -5.1674 -0.6860
-8 6 24 3.5185 -2.3570
-8 8 1 19.3074 1.4350
-8 8 2 -0.1547 -0.8677
-8 8 3 24.3067 -0.0773
-8 8 4 -3.1143 -0.3782
-8 8 5 28.4911 1.0245
-8 8 6 38.8286 -0.6499
-8 8 7 2.1843 -0.5536
-8 8 8 18.9649 -0.1148
-8 8 9 35.4693 0.1677
-8 8 10 10.9848 0.4629
-8 8 11 2.1075 -0.8918
-8 8 12 20.9135 0.4307
-8 8 13 -4.3778 -0.1436
-8 8 14 0.2398 0.7839
-8 8 15 -1.7197 -0.0556
-8 8 16 -4.7098 0.2980
-8 8 17 0.1436 0.0506
-8 8 18 2.7095 -0.0289
-8 8 19 12.9942 -0.1608
-8 8 20 4.3331 0.0257
-8 8 21 -2.8632 -0.0062
-8 8 22 -2.4728 0.0969
-8 8 23 3.2805 0.4394
-8 10 1 -38.4687 0.3992
-8 10 2 0.2820 -0.0085
-8 10 3 -42.1166 -0.3543
-8 10 4 26.3126 0.8397
-8 10 5 -0.2060 -0.1220
-8 10 6 -4.1837 0.1715
-8 10 7 4.8228 -0.2134
-8 10 8 13.9997 0.4935
-8 10 9 -9.3792 0.0457
-8 10 10 -15.7611 -0.7174
-8 10 11 3.2748 0.2551
-8 10 12 -4.0099 0.3280
-8 10 13 -1.3346 0.0718
-8 10 14 17.6884 -0.8829
-8 10 15 0.8115 0.1768
-8 10 16 12.3291 -0.2666
-8 10 17 1.1672 1.0065
-8 10 18 9.3039 0.0032
-8 10 19 3.6529 0.3139
-8 10 20 -4.8249 -0.1461
-8 10 21 8.4207 -0.5509
-8 10 22 4.7840 1.3261
-8 12 1 4.6297 -0.6777
-8 12 2 16.6146 -0.2209
-8 12 3 24.2779 0.1565
-8 12 4 22.0946 0.5163
-8 12 5 -15.8408 -0.0859
-8 12 6 16.7503 -0.4323
-8 12 7 5.4485 0.4911
-8 12 8 -3.6486 0.1826
-8 12 9 4.8252 0.3643
-8 12 10 -10.1306 0.1538
-8 12 11 16.6617 0.2342
-8 12 12 -5.0029 -0.0703
-8 12 13 9.4069 -0.4986
-8 12 14 -25.6279 0.7065
-8 12 15 -3.3741 -0.4685
-8 12 16 -12.9547 0.0038
-8 12 17 2.3179 -0.7025
-8 12 18 -1.4626 -0.3817
-8 12 19 -6.0713 0.3256
-8 12 20 2.9662 0.9637
-8 14 1 23.4207 -0.0021
-8 14 2 18.9808 -0.1770
-8 14 3 7.0582 0.5996
-8 14 4 -1.8975 -0.5162
-8 14 5 20.8843 0.1815
-8 14 6 10.8335 -0.2305
-8 14 7 10.5591 0.1462
-8 14 8 2.7046 -0.0895
-8 14 9 7.4248 -0.5469
-8 14 10 10.4856 0.0559
-8 14 11 18.8619 0.4338
-8 14 12 -9.4316 -0.6441
-8 14 13 9.7022 0.2641
-8 14 14 11.1303 -0.2099
-8 14 15 23.6412 0.1816
-8 14 16 11.0006 1.4954
-8 14 17 11.3806 0.8011
-8 16 1 2.8068 0.5964
-8 16 2 -19.1829 0.0758
-8 16 3 -12.8573 0.4142
-8 16 4 -4.0163 -0.2391
-8 16 5 -14.3906 -0.1295
-8 16 6 -10.0463 0.4942
-8 16 7 -13.9868 0.1340
-8 16 8 -7.2235 0.4708
-8 16 9 -0.2759 -0.3793
-8 16 10 -4.5496 -0.2350
-8 16 11 -5.1566 -0.9056
-8 16 12 2.5187 -1.1484
-8 16 13 14.1364 1.8837
-8 16 14 0.9771 -0.7199
-8 18 1 -4.6473 0.2786
-8 18 2 -0.9797 0.2958
-8 18 3 4.6602 -0.2917
-8 18 4 0.7544 1.9942
-8 18 5 0.7639 0.6885
-8 18 6 0.4657 1.3321
-8 18 7 0.4564 -0.5947
-7 1 1 -73.5565 -7.4277
-7 1 2 25.5634 4.1309
-7 1 3 30.5503 -0.7679
-7 1 4 37.1044 -3.4301
-7 1 5 31.3987 1.0937
-7 1 6 19.2029 6.4550
-7 1 7 -30.8817 0.7699
-7 1 8 14.0265 -0.1499
-7 1 9 8.4020 -2.1160
-7 1 10 16.3284 4.2450
-7 1 11 35.5239 0.7455
-7 1 12 26.4346 -3.0255
-7 1 13 6.7132 -1.2959
-7 1 14 19.4591 0.1390
-7 1 15 -2.1944 1.0154
-7 1 16 11.1634 -4.3889
-7 1 17 8.7536 -0.6461
-7 1 18 16.6020 -0.6653
-7 1 19 19.6207 1.1737
-7 1 20 17.4538 -0.7865
-7 1 21 15.7453 -0.1207
-7 1 22 19.7614 2.2301
-7 1 23 11.8758 0.2685
-7 1 24 10.3921 2.3138
-7 1 25 16.3229 -0.8400
-7 1 26 13.8136 0.0889
-7 3 1 -0.8528 2.8456
-7 3 2 13.6988 -0.8550
-7 3 3 -9.8617 -3.0743
-7 3 4 -45.9521 0.8922
-7 3 5 -1.7506 1.1073
-7 3 6 -74.2834 -1.8697
-7 3 7 86.5986 -2.7445
-7 3 8 -44.4377 0.3095
-7 3 9 28.3924 3.5536
-7 3 10 -48.5726 -0.7894
-7 3 11 -25.5679 -0.3660
-7 3 12 -40.8667 -0.0315
-7 3 13 -26.1804 3.3199
-7 3 14 -31.2731 -0.1361
-7 3 15 -9.5221 -1.1438
-7 3 16 0.0212 0.9883
-7 3 17 5.4239 0.7204
-7 3 18 0.6296 0.5484
-7 3 19 4.2377 -1.9281
-7 3 20 6.1287 0.3001
-7 3 21 17.0733 -0.8271
-7 3 22 8.9359 0.0910
-7 3 23 9.2346 -0.2369
-7 3 24 18.2612 -1.0569
-7 3 25 10.7422 0.6804
-7 3 26 1.3809 0.7635
-7 5 1 55.1190 -0.0235
-7 5 2 16.0982 -0.3581
-7 5 3 46.8634 1.1722
-7 5 4 27.0409 1.2029
-7 5 5 58.1925 -0.9934
-7 5 6 47.0468 -1.1152
-7 5 7 -2.3346 0.3279
-7 5 8 -44.3886 0.7587
-7 5 9 2.6709 -1.0799
-7 5 10 -48.2705 -1.9607
-7 5 11 15.2560 0.0885
-7 5 12 -21.7588 1.2948
-7 5 13 -8.2827 -1.1533
-7 5 14 3.9462 -0.1882
-7 5 15 -14.4032 -0.4271
-7 5 16 -2.4474 1.2649
-7 5 17 -28.3129 -0.4171
-7 5 18 11.3280 0.1364
-7 5 19 -5.8238 0.5437
-7 5 20 17.3777 0.0397
-7 5 21 -4.2767 0.8528
-7 5 22 2.0854 -0.7433
-7 5 23 9.6133 -0.2018
-7 5 24 -2.5671 -0.0668
-7 5 25 -5.0945 0.7547
-7 7 1 -25.7130 -1.1051
-7 7 2 31.7429 0.1358
-7 7 3 3.9238 0.9402
-7 7 4 25.7985 0.1369
-7 7 5 13.9007 -0.2101
-7 7 6 -43.6004 0.6289
-7 7 7 15.6967 1.3295
-7 7 8 6.0989 0.1657
-7 7 9 16.6343 -0.7290
-7 7 10 -13.5906 0.3191
-7 7 11 17.7209 0.6433
-7 7 12 -17.4239 -0.5124
-7 7 13 10.0036 -0.7061
-7 7 14 -12.3672 -0.2354
-7 7 15 6.5800 0.5287
-7 7 16 10.3891 -0.1287
-7 7 17 27.2308 -0.4465
-7 7 18 23.8220 -0.6354
-7 7 19 13.4605 0.0659
-7 7 20 5.2088 -0.1748
-7 7 21 5.5121 0.7044
-7 7 22 11.1967 -0.2324
-7 7 23 -2.7394 1.7329
-7 7 24 -3.1294 -1.5119
-7 9 1 15.9439 -0.3797
-7 9 2 -39.3748 0.4375
-7 9 3 9.9073 -0.3936
-7 9 4 -53.5575 -0.6338
-7 9 5 -32.0484 -0.2974
-7 9 6 -27.4780 0.3379
-7 9 7 2.1534 0.1051
-7 9 8 -51.8260 0.0621
-7 9 9 -18.1140 -0.2578
-7 9 10 -17.2731 0.6734
-7 9 11 10.3408 0.3480
-7 9 12 -21.0037 0.0378
-7 9 13 14.3879 0.3400
-7 9 14 -14.9249 0.3280
-7 9 15 11.2781 0.0637
-7 9 16 -14.3142 0.0227
-7 9 17 -5.8798 -0.0503
-7 9 18 -16.0692 0.3147
-7 9 19 -13.6067 -0.1925
-7 9 20 6.7281 -0.2520
-7 9 21 2.1236 -0.0736
-7 9 22 -3.5524 -1.8847
-7 9 23 0.6290 -0.7007
-7 11 1 21.1389 0.4902
-7 11 2 8.4033 0.4106
-7 11 3 0.3646 -0.1592
-7 11 4 -22.6706 -0.4990
-7 11 5 20.1864 0.2078
-7 11 6 -9.0537 0.2104
-7 11 7 -15.4361 0.1648
-7 11 8 -0.4746 -1.1400
-7 11 9 12.4506 0.1925
-7 11 10 20.3307 0.0283
-7 11 11 -8.0873 -0.2001
-7 11 12 -3.5056 -0.3518
-7 11 13 -21.6807 0.0094
-7 11 14 -8.2488 -0.1076
-7 11 15 -20.0928 -0.0203
-7 11 16 -11.6820 0.0183
-7 11 17 -15.6538 -0.8184
-7 11 18 -9.8261 0.6098
-7 11 19 -3.1699 0.0595
-7 11 20 -7.4757 0.5304
-7 11 21 -16.2789 -0.0888
-7 11 22 -1.1007 0.1064
-7 13 1 -15.1663 0.2602
-7 13 2 -14.4169 -0.4940
-7 13 3 -7.5328 0.1911
-7 13 4 19.9395 0.3397
-7 13 5 -0.4210 0.6871
-7 13 6 0.5828 -0.1458
-7 13 7 11.1635 -0.0915
-7 13 8 15.2994 -0.0942
-7 13 9 7.5080 0.4207
-7 13 10 -3.1441 0.1349
-7 13 11 -15.2239 -0.6299
-7 13 12 8.9510 0.2486
-7 13 13 15.5065 -0.4930
-7 13 14 14.5623 -0.3734
-7 13 15 2.1532 0.1713
-7 13 16 8.2155 -0.6729
-7 13 17 -3.4454 1.2667
-7 13 18 7.8558 -0.9914
-7 13 19 -4.0702 -1.1737
-7 15 1 -21.1220 -0.2580
-7 15 2 -4.9974 -0.1212
-7 15 3 4.8579 -0.4470
-7 15 4 -22.0815 0.1602
-7 15 5 -1.2411 0.0065
-7 15 6 -7.7685 0.0881
-7 15 7 2.5397 -0.3010
-7 15 8 -9.0235 0.5301
-7 15 9 -11.9475 0.2459
-7 15 10 -8.4417 0.0074
-7 15 11 2.1170 -0.0645
-7 15 12 5.1543 1.0681
-7 15 13 -21.9320 -0.8869
-7 15 14 -10.4859 0.8929
-7 15 15 -16.1528 -0.6216
-7 15 16 -3.6134 -0.4749
-7 15 17 -4.3135 -1.9634
-7 17 1 7.2385 -0.9829
-7 17 2 17.5790 -0.0994
-7 17 3 2.8589 1.3170
-7 17 4 14.7228 -0.4249
-7 17 5 12.1800 -0.9266
-7 17 6 6.7407 -1.1743
-7 17 7 6.7028 0.1424
-7 17 8 0.5136 -0.0515
-7 17 9 2.7887 -0.1212
-7 17 10 5.6138 -0.0115
-7 17 11 -7.2090 0.9712
-7 17 12 -6.5142 -0.1776
-6 0 2 21.2113 5.1466
-6 0 4 -57.6745 0.2849
-6 0 6 -84.4487 -4.3208
-6 0 8 -38.7873 -10.9562
-6 0 10 31.7122 -6.6070
-6 0 12 14.2903 -4.0639
-6 0 14 -1.7708 6.8404
-6 0 16 15.9731 5.8550
-6 0 18 17.3903 9.3419
-6 0 20 1.3751 -0.2694
-6 0 22 -9.1480 -0.8063
-6 0 24 -4.0848 -7.5987
-6 0 26 -18.8959 -1.9050
-6 2 1 29.3729 2.8285
-6 2 2 -75.8103 -1.8096
-6 2 3 -97.1435 0.9432
-6 2 4 -27.1563 -0.0949
-6 2 5 -71.6954 1.6688
-6 2 6 50.7156 0.8960
-6 2 7 -71.1380 0.7055
-6 2 8 8.5845 0.5240
-6 2 9 -33.1276 0.6202
-6 2 10 -30.6357 1.4327
-6 2 11 -30.7978 -2.9755
-6 2 12 -20.0770 -0.0711
-6 2 13 -15.0745 -0.6560
-6 2 14 9.7928 -0.1970
-6 2 15 4.4108 -2.4547
-6 2 16 -2.8145 -1.1606
-6 2 17 -8.8009 2.3613
-6 2 18 -19.3080 -0.3604
-6 2 19 -13.1195 -0.2177
-6 2 20 -20.9245 -0.8334
-6 2 21 -14.6398 3.4006
-6 2 22 -28.0209 0.0291
-6 2 23 -4.2843 -1.2446
-6 2 24 -24.0935 0.7289
-6 2 25 -13.8831 1.2749
-6 2 26 -4.6049 1.0805
-6 4 1 -9.1676 0.7181
-6 4 2 -8.9024 -0.4992
-6 4 3 68.8868 -1.5269
-6 4 4 23.0449 0.1842
-6 4 5 37.5639 0.5688
-6 4 6 -50.9352 0.2730
-6 4 7 -2.8101 -0.6223
-6 4 8 25.3498 0.7995
-6 4 9 1.4771 0.5364
-6 4 10 58.0641 -0.0076
-6 4 11 36.1855 0.1740
-6 4 12 41.6357 1.0784
-6 4 13 60.2192 0.4082
-6 4 14 4.2016 -1.4521
-6 4 15 20.9500 -0.0767
-6 4 16 -17.7633 -0.1767
-6 4 17 18.8169 0.0572
-6 4 18 -16.5609 -1.6462
-6 4 19 6.3599 -0.0154
-6 4 20 -23.8653 1.4127
-6 4 21 -7.8972 -0.5003
-6 4 22 -10.9929 -0.1416
-6 4 23 -15.1722 -0.4471
-6 4 24 -17.7679 1.3280
-6 4 25 -0.6155 -1.9194
-6 4 26 -8.4450 -0.2747
-6 6 1 30.5988 -1.0907
-6 6 2 -38.0677 -0.0888
-6 6 3 -11.8876 -0.7311
-6 6 4 -57.5331 1.6137
-6 6 5 -57.2184 -1.0866
-6 6 6 50.1562 -0.2538
-6 6 7 16.0870 -0.4197
-6 6 8 48.9018 -0.1458
-6 6 9 10.6346 0.3230
-6 6 10 46.2698 0.1442
-6 6 11 1.1485 0.4198
-6 6 12 41.3304 -0.3485
-6 6 13 -8.7534 0.1554
-6 6 14 25.6466 0.2355
-6 6 15 21.4402 1.1027
-6 6 16 31.0485 -0.3630
-6 6 17 12.4189 -0.4016
-6 6 18 2.9994 0.3212
-6 6 19 1.2296 -0.1206
-6 6 20 1.3876 -0.1222
-6 6 21 6.9268 -0.9250
-6 6 22 -4.3326 0.6258
-6 6 23 -1.1248 -0.1610
-6 6 24 12.0545 0.8764
-6 6 25 -1.8404 1.0153
-6 8 1 -30.6664 -0.0465
-6 8 2 -5.6369 -0.3085
-6 8 3 -52.0690 1.2058
-6 8 4 10.5751 -0.3894
-6 8 5 21.3589 0.1962
-6 8 6 16.6102 -0.4816
-6 8 7 -54.4857 0.3512
-6 8 8 14.6770 -0.0415
-6 8 9 -34.3614 -0.2598
-6 8 10 34.9752 -0.6216
-6 8 11 -32.6870 0.0260
-6 8 12 21.9381 0.0377
-6 8 13 -12.3045 -0.3189
-6 8 14 23.3520 0.0694
-6 8 15 -20.0298 -0.5105
-6 8 16 -9.2393 0.4471
-6 8 17 -19.4860 0.0873
-6 8 18 -7.6115 0.2212
-6 8 19 5.3703 -0.3087
-6 8 20 -4.5729 0.1349
-6 8 21 -4.3652 -0.4081
-6 8 22 0.5507 0.0704
-6 8 23 6.1629 0.7575
-6 8 24 -3.8096 0.1647
-6 10 1 4.3739 0.3371
-6 10 2 17.6910 -0.0427
-6 10 3 35.2485 0.4489
-6 10 4 55.3432 -0.1537
-6 10 5 1.5732 -0.0523
-6 10 6 8.4948 0.6129
-6 10 7 36.7663 -0.4801
-6 10 8 36.8966 0.4091
-6 10 9 27.6893 0.1247
-6 10 10 -2.0234 0.3071
-6 10 11 -8.0023 -0.2422
-6 10 12 12.1648 -0.8622
-6 10 13 -5.5165 0.0388
-6 10 14 1.3039 0.4106
-6 10 15 2.9197 -0.2878
-6 10 16 14.9756 -0.7231
-6 10 17 18.6572 0.1719
-6 10 18 12.7515 -0.3625
-6 10 19 3.0165 0.7496
-6 10 20 -11.1115 -0.2763
-6 10 21 10.0548 0.1038
-6 10 22 -4.8420 0.8049
-6 10 23 -4.0056 -1.6244
-6 12 1 -5.0356 -0.5792
-6 12 2 9.3284 0.7912
-6 12 3 7.1739 -0.7203
-6 12 4 -19.2003 0.0245
-6 12 5 0.9904 -0.6808
-6 12 6 22.8674 0.2658
-6 12 7 0.6613 0.0236
-6 12 8 -7.0266 0.1677
-6 12 9 -27.7795 -0.1048
-6 12 10 -5.2851 0.0004
-6 12 11 13.8631 -0.0026
-6 12 12 21.4856 0.3557
-6 12 13 5.1542 0.3603
-6 12 14 24.8947 0.0227
-6 12 15 17.3317 -0.4658
-6 12 16 18.9709 0.7721
-6 12 17 12.1636 -0.1027
-6 12 18 5.1437 -0.7101
-6 12 19 13.1045 0.5718
-6 12 20 15.4606 -1.9805
-6 12 21 8.0406 1.0017
-6 14 1 2.8981 0.5385
-6 14 2 -0.6791 0.0252
-6 14 3 -37.5908 -0.3894
-6 14 4 5.4328 -0.2092
-6 14 5 -21.4187 0.5707
-6 14 6 -13.3106 -0.8212
-6 14 7 -34.6143 -0.0194
-6 14 8 -14.9724 -0.5661
-6 14 9 -4.4220 0.0539
-6 14 10 7.7550 -0.5678
-6 14 11 -7.1155 -0.2091
-6 14 12 -24.1189 -0.0926
-6 14 13 -6.1429 0.8480
-6 14 14 -7.3333 -0.1776
-6 14 15 -5.4113 -0.1615
-6 14 16 -4.9859 -0.2700
-6 14 17 -0.0751 -0.1625
-6 14 18 0.3030 1.3225
-6 14 19 1.9343 -0.0311
-6 16 1 13.5280 0.4627
-6 16 2 -6.6236 -0.1196
-6 16 3 18.9203 0.2097
-6 16 4 1.2369 -0.5290
-6 16 5 -4.8234 0.6064
-6 16 6 -1.3160 0.4225
-6 16 7 0.0501 0.1565
-6 16 8 9.6998 -0.0622
-6 16 9 4.3736 -0.2799
-6 16 10 -6.6266 0.1999
-6 16 11 2.1559 0.1462
-6 16 12 11.0359 0.6776
-6 16 13 14.3152 -0.3765
-6 16 14 0.2594 -1.3552
-6 16 15 10.3148 1.2360
-6 18 1 -5.9768 1.1488
-6 18 2 -8.5767 -2.3415
-6 18 3 -6.5641 -0.3259
-6 18 4 -12.4599 0.8626
-6 18 5 -2.4147 -0.0782
-6 18 6 -2.2417 -0.4721
-6 18 7 -0.1961 -1.1301
-6 18 8 1.0737 1.6737
-6 18 9 -1.4068 -0.3801
-6 18 10 3.0398 1.2887
-6 18 11 7.1552 0.3602
-5 1 1 -68.9770 -1.3361
-5 1 2 -49.7995 -5.7702
-5 1 3 79.7304 3.6248
-5 1 4 16.5048 2.1337
-5 1 5 89.9805 -1.1592
-5 1 6 -2.7579 -4.7101
-5 1 7 58.2660 1.1843
-5 1 8 23.0057 6.3699
-5 1 9 -54.8381 -0.2132
-5 1 10 -23.0642 0.0670
-5 1 11 -29.0719 -0.5777
-5 1 12 -22.0077 5.6270
-5 1 13 -5.3168 -0.8669
-5 1 14 -25.5479 -3.0804
-5 1 15 -19.5430 -0.2053
-5 1 16 -25.3810 0.7061
-5 1 17 -25.5576 -0.1401
-5 1 18 -13.2646 -4.5658
-5 1 19 -16.9749 0.4079
-5 1 20 5.1919 0.1086
-5 1 21 -14.0795 0.3192
-5 1 22 23.5120 -1.4018
-5 1 23 -12.1296 0.8832
-5 1 24 18.8937 1.6498
-5 1 25 9.0387 -0.4511
-5 1 26 14.7812 -0.9606
-5 3 1 9.5214 -2.0242
-5 3 2 172.9773 1.7248
-5 3 3 14.4917 2.2598
-5 3 4 84.9684 -2.3561
-5 3 5 -53.4381 -3.3231
-5 3 6 90.8061 0.8396
-5 3 7 11.5585 1.2089
-5 3 8 12.4950 -0.3611
-5 3 9 34.9833 -4.1231
-5 3 10 52.0691 -0.1101
-5 3 11 9.0937 3.3067
-5 3 12 29.8149 -0.8056
-5 3 13 -41.6573 -0.3002
-5 3 14 4.7925 0.0868
-5 3 15 -24.8448 3.7294
-5 3 16 12.8342 -0.1953
-5 3 17 -5.6752 -1.0678
-5 3 18 22.4262 0.2469
-5 3 19 1.2031 0.9594
-5 3 20 20.8565 0.1611
-5 3 21 10.7625 -1.6614
-5 3 22 15.0017 0.1963
-5 3 23 3.3975 -0.2257
-5 3 24 22.5937 0.3960
-5 3 25 -6.8201 -1.0010
-5 3 26 4.7816 0.4461
-5 5 1 -57.5402 0.2155
-5 5 2 -24.0965 1.9623
-5 5 3 -89.8113 0.5034
-5 5 4 -17.5077 -0.9743
-5 5 5 61.4479 1.3332
-5 5 6 -15.1163 1.6428
-5 5 7 -9.2296 -0.1112
-5 5 8 -24.4054 -1.9947
-5 5 9 -8.5110 0.6053
-5 5 10 -76.5915 0.8626
-5 5 11 -28.7419 -0.8018
-5 5 12 -69.1974 -2.2990
-5 5 13 -5.8021 -0.0536
-5 5 14 -8.8920 1.3737
-5 5 15 1.6207 -1.2534
-5 5 16 -5.3076 -0.3504
-5 5 17 1.3535 -0.2928
-5 5 18 3.2856 1.3352
-5 5 19 6.3570 -0.4496
-5 5 20 12.7156 -0.1628
-5 5 21 5.0211 -0.1606
-5 5 22 11.1125 0.8218
-5 5 23 17.1849 0.6231
-5 5 24 -0.9626 -0.1099
-5 5 25 10.9959 0.4335
-5 5 26 3.6434 -0.5612
-5 7 1 -4.1000 0.4409
-5 7 2 2.8411 -0.2705
-5 7 3 48.9677 -1.1728
-5 7 4 46.4448 -0.2100
-5 7 5 -42.9555 0.8766
-5 7 6 -77.6220 -0.0607
-5 7 7 4.6955 0.2350
-5 7 8 -73.4506 0.0424
-5 7 9 0.8975 0.7892
-5 7 10 -62.7054 0.2870
-5 7 11 8.7296 -0.5302
-5 7 12 -31.5305 1.0789
-5 7 13 1.6899 0.3131
-5 7 14 -50.0207 -0.3684
-5 7 15 -28.9750 -0.5087
-5 7 16 -25.8409 -0.2168
-5 7 17 -15.9805 0.2591
-5 7 18 -3.2101 -0.5001
-5 7 19 -16.5451 0.2611
-5 7 20 -5.0870 -0.5896
-5 7 21 -7.6661 0.1461
-5 7 22 -1.1194 -0.1840
-5 7 23 -15.2637 -0.6366
-5 7 24 -0.5477 -0.5783
-5 7 25 -6.1743 -0.3541
-5 9 1 19.3243 0.4775
-5 9 2 48.0365 -0.4173
-5 9 3 6.4254 -0.8596
-5 9 4 -36.0250 0.1684
-5 9 5 -3.6419 -0.1646
-5 9 6 61.1093 -0.4656
-5 9 7 15.1120 -0.9843
-5 9 8 22.3411 0.5189
-5 9 9 3.8183 -0.1852
-5 9 10 -0.4297 0.1684
-5 9 11 24.7426 -0.5675
-5 9 12 -17.5995 0.8061
-5 9 13 0.0587 0.4385
-5 9 14 -3.4990 -0.5246
-5 9 15 20.9085 0.5929
-5 9 16 7.8740 0.0775
-5 9 17 1.7329 0.6483
-5 9 18 -7.1910 -0.1826
-5 9 19 -14.8919 -0.3576
-5 9 20 8.9555 0.1462
-5 9 21 -16.6330 0.0183
-5 9 22 -3.0674 0.4141
-5 9 23 0.4480 -0.7096
-5 9 24 -1.9529 0.9630
-5 11 1 -5.1459 -0.3497
-5 11 2 -39.1804 -0.0582
-5 11 3 -47.9792 0.5795
-5 11 4 4.1713 0.5075
-5 11 5 16.5818 -0.1927
-5 11 6 -41.5210 -0.1688
-5 11 7 -25.2228 -0.0817
-5 11 8 -35.6556 -0.0739
-5 11 9 4.9564 -0.1448
-5 11 10 5.0352 -0.8616
-5 11 11 12.4736 0.5864
-5 11 12 -15.5988 -0.3280
-5 11 13 32.5880 -0.5923
-5 11 14 -12.8070 -0.5367
-5 11 15 4.1335 0.5642
-5 11 16 -27.5150 0.1044
-5 11 17 -6.5317 -0.5859
-5 11 18 -3.6711 0.8318
-5 11 19 8.5428 -1.2646
-5 11 20 -3.8791 1.4375
-5 11 21 1.1205 -0.4507
-5 11 22 11.0321 0.2831
-5 13 1 1.8656 -0.0029
-5 13 2 -23.8232 -0.3826
-5 13 3 46.1558 0.5193
-5 13 4 -15.0498 0.0710
-5 13 5 -9.9184 -0.2086
-5 13 6 -14.2587 -0.0955
-5 13 7 20.3465 0.6086
-5 13 8 15.6567 0.2087
-5 13 9 18.1762 -0.3100
-5 13 10 -16.2682 0.0807
-5 13 11 -14.1388 0.6057
-5 13 12 -8.4020 0.1993
-5 13 13 -13.7868 -0.2370
-5 13 14 -30.2943 0.2143
-5 13 15 -11.7705 0.2900
-5 13 16 -14.6248 -0.0105
-5 13 17 -2.6379 -0.0921
-5 13 18 -15.0857 -0.3971
-5 13 19 -16.3255 0.7698
-5 13 20 -5.0325 1.2928
-5 15 1 4.7878 -0.4329
-5 15 2 39.0635 0.4434
-5 15 3 2.5965 -0.3435
-5 15 4 12.3793 0.0963
-5 15 5 31.0071 -0.4093
-5 15 6 29.0704 0.5025
-5 15 7 29.3859 -0.2985
-5 15 8 7.3132 -0.0537
-5 15 9 0.4503 -0.0774
-5 15 10 11.5648 0.7510
-5 15 11 18.6676 0.1596
-5 15 12 10.2676 -0.5390
-5 15 13 -3.4138 -0.2587
-5 15 14 13.7299 1.5263
-5 15 15 -0.0525 0.1109
-5 15 16 4.8190 0.2116
-5 15 17 -8.1103 0.9208
-5 15 18 3.3237 0.8822
-5 17 1 -9.3272 -0.6130
-5 17 2 -5.7163 0.5008
-5 17 3 -5.8032 0.1315
-5 17 4 11.6217 -0.4303
-5 17 5 4.4952 -0.5784
-5 17 6 1.6406 0.0324
-5 17 7 -0.7538 0.7302
-5 17 8 -3.5029 -0.9328
-5 17 9 6.6340 0.6745
-5 17 10 2.1657 -0.5813
-5 17 11 -11.9045 -1.2675
-5 17 12 -5.5372 -0.3503
-5 17 13 -1.4563 0.4333
-5 17 14 -0.9241 -0.6809
-5 19 1 0.8950 0.6365
-5 19 2 7.3640 0.4497
-5 19 3 5.7671 1.2319
-5 19 4 2.0196 -0.5891
-5 19 5 -0.6725 3.2088
-5 19 6 -1.1222 0.2551
-5 19 7 -0.5533 0.2728
-5 19 8 -0.9632 -0.2096
-4 0 2 126.6672 12.2022
-4 0 4 72.0682 8.5480
-4 0 6 58.8544 6.7957
-4 0 8 -126.8689 -6.0097
-4 0 10 -22.6956 -8.5876
-4 0 12 6.6348 -10.1325
-4 0 14 21.5640 -4.0685
-4 0 16 1.7381 2.7182
-4 0 18 -3.0158 6.7448
-4 0 20 -25.2779 8.4286
-4 0 22 -40.7278 2.4762
-4 0 24 -17.5294 -0.6706
-4 0 26 -16.2619 -5.6733
-4 2 1 138.4332 -1.2867
-4 2 2 -63.5457 -1.0755
-4 2 3 37.5391 -2.1219
-4 2 4 -128.1401 0.3027
-4 2 5 81.7982 2.4515
-4 2 6 -101.7794 0.0522
-4 2 7 -8.5377 1.5343
-4 2 8 29.2330 0.2985
-4 2 9 101.9357 2.2611
-4 2 10 6.6475 0.0626
-4 2 11 60.8873 0.2204
-4 2 12 -1.5465 1.6014
-4 2 13 62.6609 -2.0077
-4 2 14 20.2428 0.1823
-4 2 15 37.2090 -1.4633
-4 2 16 36.9358 0.2732
-4 2 17 32.8240 -2.7312
-4 2 18 20.5137 -1.1805
-4 2 19 11.5765 1.1122
-4 2 20 9.5252 -0.2218
-4 2 21 0.1393 -0.2539
-4 2 22 -8.4774 -0.7171
-4 2 23 8.1242 3.4302
-4 2 24 -29.0614 -0.4155
-4 2 25 -0.6208 -0.0257
-4 2 26 -12.4686 -0.3984
-4 4 1 -55.8754 2.2903
-4 4 2 -97.3073 -2.1011
-4 4 3 -30.4207 1.1493
-4 4 4 34.0079 -0.9915
-4 4 5 -70.7206 -0.3244
-4 4 6 -40.7567 -1.3494
-4 4 7 13.1074 -0.5713
-4 4 8 -16.7123 0.3066
-4 4 9 -74.9480 0.3214
-4 4 10 -16.1133 0.9277
-4 4 11 -13.2795 -0.4444
-4 4 12 43.2235 0.2999
-4 4 13 11.5835 0.1836
-4 4 14 17.3703 0.9619
-4 4 15 9.9371 0.1353
-4 4 16 11.6084 -1.0579
-4 4 17 -12.4430 0.7528
-4 4 18 -2.9322 0.1999
-4 4 19 -2.9355 -0.3557
-4 4 20 -7.0447 -1.9340
-4 4 21 0.7670 0.3980
-4 4 22 0.4034 0.2756
-4 4 23 -8.9074 -0.6863
-4 4 24 7.0014 -0.4448
-4 4 25 3.2201 0.5197
-4 4 26 1.7441 2.3841
-4 6 1 64.1106 -0.5265
-4 6 2 53.1345 1.1428
-4 6 3 65.0459 -0.5453
-4 6 4 -73.6770 0.3015
-4 6 5 -7.7995 -0.8075
-4 6 6 51.2265 0.8362
-4 6 7 -21.1289 -0.7688
-4 6 8 23.4697 -0.0150
-4 6 9 23.2749 -0.6391
-4 6 10 76.0827 -0.3680
-4 6 11 23.2859 0.3336
-4 6 12 15.6564 0.0133
-4 6 13 -15.8082 0.4946
-4 6 14 0.1742 0.0674
-4 6 15 5.5886 0.2994
-4 6 16 -12.2136 0.3418
-4 6 17 8.5087 0.7323
-4 6 18 -11.6726 -0.1256
-4 6 19 3.3789 -0.3739
-4 6 20 -10.7732 0.3981
-4 6 21 -1.3182 -0.0231
-4 6 22 -20.0588 -0.3867
-4 6 23 7.1368 -0.3294
-4 6 24 -13.5182 -0.7104
-4 6 25 -0.5147 0.6541
-4 8 1 32.2495 -0.0436
-4 8 2 -51.4124 0.1328
-4 8 3 -14.0697 -0.5200
-4 8 4 15.7225 0.4248
-4 8 5 111.2970 0.6765
-4 8 6 -6.3249 -0.6720
-4 8 7 51.3485 0.5659
-4 8 8 31.5329 -0.2489
-4 8 9 37.2363 0.5394
-4 8 10 14.1455 -0.6752
-4 8 11 -8.8651 -0.2443
-4 8 12 20.8366 -0.6455
-4 8 13 28.4494 -0.0402
-4 8 14 43.7820 0.0507
-4 8 15 19.6148 -0.4082
-4 8 16 19.7459 0.5849
-4 8 17 15.0805 -0.6018
-4 8 18 5.6648 0.3319
-4 8 19 27.8622 0.2566
-4 8 20 -6.9397 0.3249
-4 8 21 18.2275 0.6524
-4 8 22 11.6987 -0.9491
-4 8 23 5.1184 0.3560
-4 8 24 8.0333 -0.5289
-4 10 1 -37.0989 0.3734
-4 10 2 -22.7077 -0.5601
-4 10 3 32.8263 0.4037
-4 10 4 0.5123 -0.5953
-4 10 5 -69.1183 0.4214
-4 10 6 -31.7285 -0.1243
-4 10 7 -30.5609 0.2825
-4 10 8 -7.3401 0.1436
-4 10 9 -35.6607 0.0048
-4 10 10 -2.8932 0.3547
-4 10 11 -23.9027 0.0891
-4 10 12 33.2466 0.1918
-4 10 13 -34.1266 -0.0759
-4 10 14 1.2590 0.0799
-4 10 15 -31.4979 -0.4506
-4 10 16 15.4903 0.1226
-4 10 17 0.7412 0.2164
-4 10 18 25.1820 0.0372
-4 10 19 -0.5316 0.0736
-4 10 20 17.2190 -0.2139
-4 10 21 17.1369 -0.2003
-4 10 22 -3.8840 -0.4116
-4 10 23 5.8539 1.3309
-4 12 1 0.0673 -0.1695
-4 12 2 67.1487 -0.2724
-4 12 3 -28.2535 -0.3472
-4 12 4 -13.1300 0.6209
-4 12 5 10.6342 -0.5616
-4 12 6 34.5653 0.2806
-4 12 7 4.4447 -0.4243
-4 12 8 -1.0242 0.0900
-4 12 9 -20.2238 -0.1216
-4 12 10 -4.9488 0.4157
-4 12 11 -15.5036 -0.0632
-4 12 12 -17.4284 0.3563
-4 12 13 -31.0293 0.1948
-4 12 14 16.8018 0.4306
-4 12 15 -1.7884 0.2600
-4 12 16 18.6366 -0.3289
-4 12 17 -11.7029 0.0828
-4 12 18 -5.6628 -0.0102
-4 12 19 1.1015 1.1907
-4 12 20 -3.8776 -0.2560
-4 12 21 -10.4925 0.3668
-4 14 1 19.1485 -0.3672
-4 14 2 -30.5319 0.4324
-4 14 3 -3.2646 -0.0893
-4 14 4 26.6877 0.2327
-4 14 5 2.3471 0.1807
-4 14 6 -12.6383 -0.1704
-4 14 7 -21.4145 0.1612
-4 14 8 -8.6558 0.0143
-4 14 9 8.3277 0.1621
-4 14 10 12.2713 -0.4119
-4 14 11 4.6028 -0.2149
-4 14 12 11.4603 -0.5062
-4 14 13 27.8731 0.1264
-4 14 14 14.0421 -0.6355
-4 14 15 7.9759 -0.2102
-4 14 16 1.9545 0.6481
-4 14 17 9.6156 0.5358
-4 14 18 17.2499 -0.6001
-4 14 19 2.3274 -1.3633
-4 16 1 -22.7072 -0.1640
-4 16 2 -8.4236 -0.3444
-4 16 3 -4.0492 0.3254
-4 16 4 -26.4293 -0.3417
-4 16 5 -33.8842 0.5043
-4 16 6 -14.1270 -0.0881
-4 16 7 -16.3486 0.5054
-4 16 8 5.3401 0.5027
-4 16 9 -13.0078 0.6881
-4 16 10 -15.4466 0.0437
-4 16 11 -6.2731 0.0247
-4 16 12 1.7756 0.0004
-4 16 13 -5.2778 -0.2051
-4 16 14 -5.4698 0.2684
-4 16 15 -1.5480 -1.1665
-4 16 16 4.5863 -1.5728
-4 18 1 13.0731 0.2049
-4 18 2 -2.2930 0.5746
-4 18 3 -8.1375 -0.4239
-4 18 4 -3.9716 0.8408
-4 18 5 -1.4792 -1.2107
-4 18 6 1.6349 -0.1129
-4 18 7 -3.9503 -0.1312
-4 18 8 -3.2558 -0.2464
-4 18 9 -7.6885 -1.3292
-4 18 10 8.8926 1.5276
-4 18 11 4.6944 -0.0379
-4 18 12 -0.8339 2.3171
-4 20 1 1.7501 -0.6363
-4 20 2 -7.8844 -0.2125
-4 20 3 3.8153 -0.7484
-3 1 1 -87.1632 -0.3007
-3 1 2 -2.7248 1.1144
-3 1 3 -162.9592 -2.7183
-3 1 4 56.2252 -7.8979
-3 1 5 -123.9757 0.6266
-3 1 6 34.6569 0.9688
-3 1 7 86.1321 1.6263
-3 1 8 115.8290 -4.1562
-3 1 9 -37.4253 -0.6960
-3 1 10 41.8740 5.5800
-3 1 11 -17.3628 1.4634
-3 1 12 27.5627 -0.6162
-3 1 13 -30.9119 -1.4715
-3 1 14 -14.2812 5.8927
-3 1 15 17.7162 0.3717
-3 1 16 -12.7115 -2.1800
-3 1 17 7.6946 -1.7755
-3 1 18 -15.1364 1.6441
-3 1 19 23.7387 0.6253
-3 1 20 -0.9622 -4.4964
-3 1 21 16.8685 -0.5092
-3 1 22 19.3749 0.3293
-3 1 23 -8.1359 0.7304
-3 1 24 17.6312 -2.3992
-3 1 25 -0.5730 0.1321
-3 1 26 10.8058 2.3651
-3 3 1 -46.8736 1.9002
-3 3 2 -84.7954 0.1809
-3 3 3 92.0616 -1.8493
-3 3 4 -63.3284 2.6852
-3 3 5 27.9279 1.3028
-3 3 6 52.4233 -1.4396
-3 3 7 -60.7831 -4.3081
-3 3 8 -111.2024 0.9959
-3 3 9 -51.7770 1.0600
-3 3 10 -30.2777 -0.4808
-3 3 11 -21.9569 -3.8987
-3 3 12 -63.1547 0.3077
-3 3 13 -33.7424 3.3284
-3 3 14 -30.4194 -1.3381
-3 3 15 -32.4612 -1.0616
-3 3 16 -57.8911 0.3756
-3 3 17 -15.9755 3.7270
-3 3 18 -20.5001 -0.5788
-3 3 19 -11.9064 -0.9215
-3 3 20 -9.1499 0.2067
-3 3 21 -1.8434 1.1843
-3 3 22 -6.5976 -0.3555
-3 3 23 10.0254 -1.7876
-3 3 24 10.8568 0.9145
-3 3 25 2.7774 0.6884
-3 3 26 8.0703 0.4511
-3 5 1 19.4799 -0.4067
-3 5 2 97.9202 -1.1408
-3 5 3 -61.6539 0.9317
-3 5 4 50.0244 1.5316
-3 5 5 46.5921 0.0106
-3 5 6 -26.8478 -0.1509
-3 5 7 0.2368 1.1901
-3 5 8 67.8680 1.5393
-3 5 9 44.2909 -0.2626
-3 5 10 4.5612 -1.8172
-3 5 11 -53.3433 1.2591
-3 5 12 -7.9240 0.4212
-3 5 13 -20.3641 -0.7279
-3 5 14 -5.7707 -2.0873
-3 5 15 -34.5188 0.2855
-3 5 16 17.6467 0.8748
-3 5 17 -5.1296 -1.2840
-3 5 18 3.0195 -0.0573
-3 5 19 -12.5744 0.1220
-3 5 20 -1.1557 1.2335
-3 5 21 -20.9950 -0.2824
-3 5 22 12.2352 0.0298
-3 5 23 -23.3309 -0.5473
-3 5 24 0.2852 0.0689
-3 5 25 -14.3376 -0.7867
-3 5 26 -0.3877 -1.7233
-3 7 1 -85.7129 -1.1773
-3 7 2 2.9894 -1.2419
-3 7 3 -24.0768 0.8261
-3 7 4 88.4351 -0.5611
-3 7 5 -87.6745 -1.2152
-3 7 6 51.1725 -0.5304
-3 7 7 -8.8229 1.1865
-3 7 8 7.6632 -0.0885
-3 7 9 -62.1048 -0.1997
-3 7 10 -25.3129 0.1495
-3 7 11 17.0103 1.0307
-3 7 12 29.7878 0.4104
-3 7 13 10.2399 -0.8508
-3 7 14 5.7257 0.5924
-3 7 15 13.6299 0.3893
-3 7 16 13.2123 0.1631
-3 7 17 -8.7702 -0.6855
-3 7 18 16.4709 -0.0349
-3 7 19 -14.3793 0.2353
-3 7 20 18.0815 -0.0364
-3 7 21 6.3459 -0.2141
-3 7 22 0.0049 -0.1317
-3 7 23 5.7879 0.8118
-3 7 24 3.3494 0.5827
-3 7 25 5.0878 -0.6358
-3 9 1 -7.6407 0.0633
-3 9 2 28.8436 1.1049
-3 9 3 -40.6519 0.6599
-3 9 4 -67.0649 -0.5684
-3 9 5 -29.5678 -0.4396
-3 9 6 -26.5168 0.2766
-3 9 7 -29.3896 -0.1281
-3 9 8 -53.8550 -0.3717
-3 9 9 14.0271 -0.8040
-3 9 10 -3.5820 0.5610
-3 9 11 22.6024 -0.1664
-3 9 12 -56.7856 -0.1113
-3 9 13 -5.9825 -0.3309
-3 9 14 -32.9281 0.4703
-3 9 15 3.8678 0.5663
-3 9 16 -27.2244 -0.6107
-3 9 17 2.7327 0.6477
-3 9 18 -24.7509 -0.3139
-3 9 19 0.8820 0.7349
-3 9 20 -4.4886 -0.3837
-3 9 21 -23.6321 0.0964
-3 9 22 1.3226 0.6858
-3 9 23 -9.0576 -0.5691
-3 9 24 -1.2746 -0.0281
-3 11 1 45.9359 -0.0126
-3 11 2 -34.0072 0.8154
-3 11 3 12.1578 0.1255
-3 11 4 48.4633 -0.1192
-3 11 5 43.8500 0.2711
-3 11 6 26.5984 0.9518
-3 11 7 20.2575 0.1072
-3 11 8 37.9367 -0.4788
-3 11 9 29.2212 0.0867
-3 11 10 1.6906 0.1270
-3 11 11 -0.2242 -0.0389
-3 11 12 4.8008 -0.6977
-3 11 13 43.1014 0.3824
-3 11 14 0.5504 -0.0728
-3 11 15 11.4945 -0.4892
-3 11 16 -20.7240 -0.3485
-3 11 17 -11.8972 -0.2278
-3 11 18 -9.3159 0.6604
-3 11 19 -17.6999 -0.1444
-3 11 20 -20.0579 -0.3887
-3 11 21 -3.6648 1.1398
-3 11 22 -0.9035 -1.3812
-3 13 1 -34.5116 0.3734
-3 13 2 6.2792 -0.4623
-3 13 3 27.7312 -0.3023
-3 13 4 -7.9824 -0.4943
-3 13 5 -18.3466 0.4500
-3 13 6 3.0784 0.0382
-3 13 7 16.7487 0.1008
-3 13 8 22.3117 -0.0256
-3 13 9 9.3051 0.6265
-3 13 10 20.5901 0.0716
-3 13 11 32.0284 0.0015
-3 13 12 28.6651 0.1857
-3 13 13 4.2971 0.1991
-3 13 14 -10.7508 -0.0824
-3 13 15 4.9938 -0.0329
-3 13 16 0.7325 0.5228
-3 13 17 23.3263 -0.4334
-3 13 18 -5.4054 -0.1709
-3 13 19 7.1455 -1.3345
-3 13 20 7.6571 0.3649
-3 15 1 18.5742 0.4515
-3 15 2 -4.2143 0.0322
-3 15 3 -16.7648 -0.2259
-3 15 4 -20.3972 -0.0651
-3 15 5 28.3558 -0.0947
-3 15 6 2.2580 0.1682
-3 15 7 14.7404 -0.6962
-3 15 8 -17.6639 0.3102
-3 15 9 -5.1565 -0.1837
-3 15 10 -7.7795 -0.1939
-3 15 11 -9.0571 -0.2414
-3 15 12 -26.6286 0.7957
-3 15 13 -10.4141 0.1759
-3 15 14 -7.3659 -1.0359
-3 15 15 4.6484 -0.1194
-3 15 16 -6.3408 -0.2846
-3 15 17 -7.9307 0.5235
-3 15 18 -9.1676 0.1693
-3 17 1 2.3800 -0.1376
-3 17 2 0.0960 0.2083
-3 17 3 22.3402 -0.3968
-3 17 4 20.1876 0.3722
-3 17 5 12.6761 0.0809
-3 17 6 -5.1548 0.1370
-3 17 7 4.4453 -1.0529
-3 17 8 -4.9653 -0.4740
-3 17 9 18.5041 -0.2200
-3 17 10 -1.2538 -0.4499
-3 17 11 -1.7458 1.1111
-3 17 12 4.7540 -0.8907
-3 17 13 1.5226 -1.5875
-3 17 14 6.3803 1.1010
-3 17 15 -6.1606 2.3110
-3 19 1 -9.9647 -0.1110
-3 19 2 15.6426 -0.3073
-3 19 3 -6.9289 0.3044
-3 19 4 1.5706 0.3169
-3 19 5 -3.0565 1.1267
-3 19 6 4.4292 -1.6932
-3 19 7 5.0116 2.2185
-3 19 8 7.2989 0.3951
-3 19 9 -4.4622 0.6978
-3 19 10 -4.4702 -0.7063
-2 0 2 -181.3943 -1.4233
-2 0 4 -84.3328 9.3644
-2 0 6 38.8026 9.8845
-2 0 8 -108.7029 7.9945
-2 0 10 -16.4196 -1.5564
-2 0 12 -36.7828 -8.0732
-2 0 14 59.1351 -8.9511
-2 0 16 32.6384 -7.1728
-2 0 18 54.6783 1.4029
-2 0 20 25.6675 3.9085
-2 0 22 -8.3879 8.5245
-2 0 24 -7.6134 2.9777
-2 0 26 2.5096 2.4196
-2 2 1 -82.7251 -3.8438
-2 2 2 256.9923 0.4746
-2 2 3 -15.7593 0.1545
-2 2 4 85.8691 -0.0805
-2 2 5 -14.6591 -3.2340
-2 2 6 -84.6091 -1.6656
-2 2 7 -112.7460 2.7737
-2 2 8 -9.8536 0.1268
-2 2 9 -0.8699 1.0316
-2 2 10 -18.8169 -0.5772
-2 2 11 -33.7902 2.9345
-2 2 12 23.0447 1.4691
-2 2 13 17.2008 0.0139
-2 2 14 -12.4536 0.6393
-2 2 15 -26.9300 -0.9476
-2 2 16 22.7266 0.8573
-2 2 17 -6.8320 -1.3887
-2 2 18 -2.6743 -0.3749
-2 2 19 -16.9000 -2.5550
-2 2 20 2.9920 0.1195
-2 2 21 -13.7373 0.5014
-2 2 22 5.5324 -0.8346
-2 2 23 1.4461 -0.5364
-2 2 24 -6.5712 0.2561
-2 2 25 4.8699 1.6161
-2 2 26 -13.1627 -0.1398
-2 4 1 171.1873 0.4815
-2 4 2 -37.8021 0.2669
-2 4 3 9.6730 0.3690
-2 4 4 15.0553 -2.0906
-2 4 5 -20.3780 1.2247
-2 4 6 48.9236 0.1388
-2 4 7 132.7381 -0.4211
-2 4 8 45.0665 -1.6915
-2 4 9 54.0790 -0.6429
-2 4 10 -25.7423 0.4366
-2 4 11 91.3307 -0.7104
-2 4 12 7.2242 0.2941
-2 4 13 35.0242 0.1230
-2 4 14 2.6681 1.3139
-2 4 15 68.6901 0.2294
-2 4 16 18.6068 0.5673
-2 4 17 11.4663 0.7599
-2 4 18 11.1408 -0.7319
-2 4 19 16.8469 0.3675
-2 4 20 2.3039 0.2382
-2 4 21 20.0913 -0.1775
-2 4 22 -15.7921 -0.9850
-2 4 23 7.0397 -0.0269
-2 4 24 -13.3316 0.3710
-2 4 25 1.2384 -1.1116
-2 4 26 -1.8419 -1.2468
-2 6 1 -24.0194 0.9678
-2 6 2 -74.7349 -0.1909
-2 6 3 73.9301 -0.0477
-2 6 4 -91.9777 0.6723
-2 6 5 82.2349 0.0552
-2 6 6 -38.7724 0.7319
-2 6 7 -16.3260 -0.6037
-2 6 8 -79.7774 0.3315
-2 6 9 3.7621 -0.4496
-2 6 10 32.7746 0.5454
-2 6 11 30.0895 -0.6556
-2 6 12 -15.5580 -0.3337
-2 6 13 20.8917 -0.1447
-2 6 14 17.9076 -0.1800
-2 6 15 5.6776 0.6673
-2 6 16 -21.7813 -0.5876
-2 6 17 15.8766 0.2683
-2 6 18 2.7729 0.2969
-2 6 19 21.8186 0.6918
-2 6 20 14.1055 0.2441
-2 6 21 4.3098 -0.2951
-2 6 22 18.9691 0.7571
-2 6 23 15.8634 0.5600
-2 6 24 11.5041 0.2705
-2 6 25 12.0758 -0.1982
-2 8 1 32.9295 -0.6282
-2 8 2 -17.3664 0.9097
-2 8 3 -13.3745 -0.6909
-2 8 4 -4.8863 0.4435
-2 8 5 -19.1548 0.2301
-2 8 6 -29.8571 0.3291
-2 8 7 -18.5272 -0.0284
-2 8 8 36.3045 0.0235
-2 8 9 4.5785 0.4775
-2 8 10 -12.5319 -0.1462
-2 8 11 -76.6832 -0.0072
-2 8 12 -6.4589 -0.3410
-2 8 13 -31.7389 0.2173
-2 8 14 -21.0476 -0.5579
-2 8 15 -35.3779 -0.5308
-2 8 16 3.1589 -0.1669
-2 8 17 -10.4110 0.3968
-2 8 18 1.5519 -0.1795
-2 8 19 -2.6164 -0.3771
-2 8 20 -20.4344 0.2171
-2 8 21 14.1183 -0.3489
-2 8 22 -9.4638 0.6832
-2 8 23 -1.4430 -0.9142
-2 8 24 -6.6218 1.1248
-2 10 1 -3.7268 0.2547
-2 10 2 32.7164 -0.7622
-2 10 3 56.3098 0.0274
-2 10 4 12.9781 -0.3034
-2 10 5 49.9975 0.7039
-2 10 6 13.2638 -0.7871
-2 10 7 46.9878 -0.1959
-2 10 8 -10.2787 0.0735
-2 10 9 -17.0845 0.7581
-2 10 10 -18.4549 0.1961
-2 10 11 25.6979 -0.2021
-2 10 12 25.0329 0.2742
-2 10 13 -6.2678 0.3423
-2 10 14 7.5031 0.1105
-2 10 15 7.6736 -0.0373
-2 10 16 3.2428 -0.0455
-2 10 17 10.1881 -0.5314
-2 10 18 -7.4560 -0.1040
-2 10 19 2.5799 -0.6073
-2 10 20 12.6407 0.9293
-2 10 21 6.6017 -0.5598
-2 10 22 -5.9051 1.2713
-2 10 23 6.4763 -0.0882
-2 12 1 11.1671 0.3227
-2 12 2 -6.0895 -0.1958
-2 12 3 -28.2366 0.1571
-2 12 4 -34.1853 -0.0114
-2 12 5 -15.7242 -0.1814
-2 12 6 -33.1026 -0.3310
-2 12 7 -22.3572 -0.0392
-2 12 8 -38.4399 0.3663
-2 12 9 5.6549 -0.5148
-2 12 10 4.0718 -0.0503
-2 12 11 -9.3767 -0.0825
-2 12 12 -28.7515 0.3105
-2 12 13 -18.8946 -0.2840
-2 12 14 14.6784 0.0869
-2 12 15 -1.5073 0.2854
-2 12 16 29.9000 0.1025
-2 12 17 -5.1199 0.2289
-2 12 18 22.8069 -0.8292
-2 12 19 17.8299 0.3238
-2 12 20 4.0396 -0.9384
-2 12 21 1.3319 -0.8583
-2 14 1 -22.9089 -0.1040
-2 14 2 0.5613 0.2574
-2 14 3 -15.0287 -0.1776
-2 14 4 28.9146 0.7093
-2 14 5 -20.7887 -0.3833
-2 14 6 -4.9683 -0.0952
-2 14 7 -26.6695 -0.0691
-2 14 8 -4.4323 0.2441
-2 14 9 -21.5061 -0.2119
-2 14 10 -29.9876 -0.4834
-2 14 11 -31.4836 -0.1974
-2 14 12 4.0074 -0.2163
-2 14 13 -2.0890 -0.1355
-2 14 14 5.9635 0.0640
-2 14 15 -17.4772 -0.1554
-2 14 16 -9.7402 -0.5375
-2 14 17 -15.3281 -0.6062
-2 14 18 5.6293 0.1477
-2 14 19 -10.6014 1.1069
-2 16 1 1.2221 0.1166
-2 16 2 29.3277 -0.3918
-2 16 3 4.8056 0.3152
-2 16 4 -2.0855 -0.2289
-2 16 5 -15.4174 0.0925
-2 16 6 12.9300 -0.3819
-2 16 7 0.5563 0.5378
-2 16 8 20.3946 -0.5690
-2 16 9 2.5007 0.1465
-2 16 10 16.7040 0.2312
-2 16 11 25.5347 0.2280
-2 16 12 7.8143 -0.6393
-2 16 13 4.7956 1.2132
-2 16 14 -6.2083 0.5536
-2 16 15 3.1317 -0.4586
-2 16 16 1.5963 0.6055
-2 16 17 8.0504 0.9914
-2 18 1 10.3020 0.3502
-2 18 2 -24.2234 -0.1052
-2 18 3 -6.0417 0.3683
-2 18 4 -4.7012 -0.1480
-2 18 5 9.0224 -1.0148
-2 18 6 3.4955 0.6461
-2 18 7 5.3966 -0.1298
-2 18 8 -3.7850 -0.0415
-2 18 9 -2.3643 -0.3711
-2 18 10 6.0281 -0.8755
-2 18 11 -4.7054 -0.1110
-2 18 12 -4.2564 1.2539
-2 18 13 -0.6181 0.0657
-2 20 1 -3.5477 -1.5650
-2 20 2 1.0623 0.9180
-2 20 3 4.8440 -1.8864
-2 20 4 -0.9544 0.9480
-2 20 5 -0.8400 -0.5425
-2 20 6 -4.2519 1.4237
-1 1 1 288.0145 2.1567
-1 1 2 -71.5131 -2.9476
-1 1 3 49.3243 3.8313
-1 1 4 -90.5832 1.7289
-1 1 5 21.5973 -2.2867
-1 1 6 -45.6074 -6.4026
-1 1 7 52.0458 0.4755
-1 1 8 1.3111 -0.5973
-1 1 9 -7.4202 0.3891
-1 1 10 -22.9245 -4.3141
-1 1 11 33.1239 1.0755
-1 1 12 -3.3788 4.5224
-1 1 13 -56.5391 0.2062
-1 1 14 -41.8911 -0.7141
-1 1 15 9.2600 -0.1439
-1 1 16 -28.9480 5.9193
-1 1 17 -32.5603 -0.6770
-1 1 18 -36.6438 -1.2366
-1 1 19 0.7719 -0.2503
-1 1 20 -23.5856 2.2991
-1 1 21 4.7476 -0.7981
-1 1 22 -7.6948 -4.4410
-1 1 23 -5.3630 0.7136
-1 1 24 4.9162 -0.0186
-1 1 25 -19.7814 0.2250
-1 1 26 5.4677 -2.6587
-1 3 1 -152.1072 -0.8240
-1 3 2 -140.0668 2.3231
-1 3 3 -1.0743 2.4352
-1 3 4 18.5469 -0.2678
-1 3 5 81.8897 -0.3559
-1 3 6 86.1095 1.4321
-1 3 7 11.7667 2.1132
-1 3 8 54.0310 -0.2507
-1 3 9 -31.8146 -3.7419
-1 3 10 91.8133 0.4584
-1 3 11 -48.1874 0.7696
-1 3 12 12.1474 -0.3494
-1 3 13 -6.8360 -3.7958
-1 3 14 63.5649 0.1250
-1 3 15 -11.9107 2.2333
-1 3 16 -7.2026 -0.3561
-1 3 17 23.2195 -1.5610
-1 3 18 17.5942 0.2289
-1 3 19 7.4514 3.5221
-1 3 20 4.0500 -0.6427
-1 3 21 -9.9446 -0.3527
-1 3 22 3.2504 0.4082
-1 3 23 -7.1576 1.9307
-1 3 24 -3.1598 -0.5909
-1 3 25 4.5647 -1.4837
-1 3 26 1.2191 -0.3883
-1 5 1 -85.3005 -0.8708
-1 5 2 80.2024 0.5294
-1 5 3 -34.4658 -0.7250
-1 5 4 15.9207 -0.5948
-1 5 5 -105.5565 0.0373
-1 5 6 -71.9507 1.7793
-1 5 7 -79.0520 -0.1932
-1 5 8 -19.2664 -0.2598
-1 5 9 -7.9758 1.3870
-1 5 10 -18.9553 1.9098
-1 5 11 -44.3467 -0.0265
-1 5 12 21.1466 -2.0005
-1 5 13 -6.1277 0.9916
-1 5 14 -28.9221 0.6500
-1 5 15 -34.7413 -0.6003
-1 5 16 11.5192 -2.0018
-1 5 17 1.0247 0.2973
-1 5 18 -15.4443 0.9525
-1 5 19 -1.4484 -0.5526
-1 5 20 -18.7869 -0.9582
-1 5 21 16.1128 -0.1135
-1 5 22 -3.2044 1.0902
-1 5 23 0.8919 -0.0775
-1 5 24 7.1974 -0.4133
-1 5 25 -5.0013 1.1629
-1 7 1 58.6466 1.1958
-1 7 2 -7.9300 0.3730
-1 7 3 -21.3449 -1.1754
-1 7 4 -43.5929 -0.6648
-1 7 5 8.7124 -0.1094
-1 7 6 30.1836 -0.4917
-1 7 7 43.2632 -0.8131
-1 7 8 7.4854 -0.4904
-1 7 9 -16.2089 0.6080
-1 7 10 -35.1129 -0.6679
-1 7 11 25.3056 0.2895
-1 7 12 -4.7482 0.4347
-1 7 13 -17.0205 0.7955
-1 7 14 2.1153 0.2554
-1 7 15 25.2804 -0.7087
-1 7 16 3.7610 1.1445
-1 7 17 -15.8245 -0.6660
-1 7 18 -9.1755 0.5874
-1 7 19 -24.3801 -0.5895
-1 7 20 5.0847 -0.3629
-1 7 21 -29.8914 0.6722
-1 7 22 -18.1316 -0.8812
-1 7 23 -16.7211 0.0398
-1 7 24 -10.7334 -0.9531
-1 7 25 -6.9100 -0.5923
-1 9 1 -9.8516 0.7200
-1 9 2 27.2338 -0.4674
-1 9 3 -22.0809 0.3652
-1 9 4 88.2255 0.7715
-1 9 5 -7.2311 0.4281
-1 9 6 41.3905 -0.3629
-1 9 7 -34.6979 -0.1458
-1 9 8 25.7809 0.3046
-1 9 9 11.7122 0.0211
-1 9 10 82.9641 -0.7271
-1 9 11 31.7704 -0.6506
-1 9 12 35.2632 0.5721
-1 9 13 37.0904 -0.0267
-1 9 14 51.8937 -0.1395
-1 9 15 -0.1179 -0.4259
-1 9 16 17.9694 0.2675
-1 9 17 -7.9660 0.3461
-1 9 18 16.6519 -0.1258
-1 9 19 6.7714 0.0231
-1 9 20 -2.8613 -0.3225
-1 9 21 -9.9186 0.6071
-1 9 22 15.1944 -0.6112
-1 9 23 -0.8637 0.5532
-1 9 24 8.3760 -1.5913
-1 11 1 -48.7117 -0.6841
-1 11 2 -24.7959 -0.3646
-1 11 3 -32.7202 -0.2006
-1 11 4 -26.7902 0.5180
-1 11 5 -57.5458 -0.2782
-1 11 6 3.2663 0.2693
-1 11 7 -11.8249 0.1881
-1 11 8 37.0206 0.3983
-1 11 9 7.1239 -0.3066
-1 11 10 -7.2427 0.0650
-1 11 11 -21.6698 0.3710
-1 11 12 1.6289 0.0069
-1 11 13 13.0039 -0.6423
-1 11 14 -18.8753 -0.4322
-1 11 15 15.0268 0.5359
-1 11 16 -9.3464 0.0280
-1 11 17 18.4439 0.0800
-1 11 18 6.4975 -0.4750
-1 11 19 -13.5033 -0.0424
-1 11 20 0.8467 -0.7074
-1 11 21 6.4446 -0.4488
-1 11 22 1.9394 -0.3011
-1 13 1 28.0486 -0.6373
-1 13 2 -6.5076 -0.1040
-1 13 3 26.0157 0.2584
-1 13 4 -3.0779 -0.5689
-1 13 5 35.2451 -0.3548
-1 13 6 14.5935 -0.3168
-1 13 7 15.9854 0.5485
-1 13 8 -4.9102 -0.2205
-1 13 9 -17.4482 -0.3223
-1 13 10 0.7817 -0.2859
-1 13 11 23.0066 0.7131
-1 13 12 1.3031 0.2465
-1 13 13 -4.1270 -0.2435
-1 13 14 -20.5213 -0.1181
-1 13 15 -7.5603 0.1339
-1 13 16 -18.7044 -0.1364
-1 13 17 0.1148 -0.0618
-1 13 18 -27.5817 1.1687
-1 13 19 3.9638 -0.3051
-1 13 20 -1.3589 1.6828
-1 15 1 21.3177 0.0957
-1 15 2 -17.6035 -0.0294
-1 15 3 3.4853 0.5066
-1 15 4 -1.9674 -0.2685
-1 15 5 13.6791 0.3292
-1 15 6 -1.3028 -0.1588
-1 15 7 9.2246 -0.1372
-1 15 8 12.7385 -0.3047
-1 15 9 20.6853 -0.0392
-1 15 10 27.0872 0.6486
-1 15 11 -12.2239 -0.4329
-1 15 12 -1.1365 -0.6432
-1 15 13 -1.2295 -0.3902
-1 15 14 8.6383 0.6438
-1 15 15 13.8712 0.3663
-1 15 16 8.3018 0.5001
-1 15 17 4.4555 0.5045
-1 15 18 0.3988 -1.5226
-1 17 1 -30.8639 -0.1663
-1 17 2 -3.7578 0.4185
-1 17 3 1.9141 -0.1653
-1 17 4 -4.4625 -0.1722
-1 17 5 -8.6368 -0.4304
-1 17 6 -9.2200 0.6727
-1 17 7 -9.5330 0.1494
-1 17 8 -17.5759 0.2833
-1 17 9 -14.1221 -0.6681
-1 17 10 -27.2258 0.8166
-1 17 11 -9.4467 -0.0490
-1 17 12 1.7249 0.0955
-1 17 13 -1.0285 -0.5597
-1 17 14 2.2230 -0.1777
-1 17 15 -4.9615 -1.2076
-1 19 1 12.1213 -0.0229
-1 19 2 5.5115 0.4962
-1 19 3 -2.0216 0.4879
-1 19 4 -7.8439 -0.1163
-1 19 5 -1.9332 1.1091
-1 19 6 -9.3803 0.2300
-1 19 7 -2.4356 0.3835
-1 19 8 0.2848 -0.2522
-1 19 9 -2.0863 2.4690
-1 19 10 1.1695 0.1419
0 0 2 126.5252 -1.6740
0 0 4 181.8597 -5.2145
0 0 6 43.7650 11.3905
0 0 8 51.8212 7.5872
0 0 10 38.0985 11.3206
0 0 12 -43.4227 -1.4354
0 0 14 38.2307 -3.4361
0 0 16 -24.1611 -10.1877
0 0 18 30.8828 -6.0209
0 0 20 16.5651 -1.9916
0 0 22 2.6418 3.8009
0 0 24 -29.8865 5.5518
0 0 26 -9.4446 3.2824
0 2 0 -132.6282 -0.8574
0 2 1 -112.8625 0.1846
0 2 2 90.6062 1.4628
0 2 3 61.0245 -5.0229
0 2 4 39.8298 -0.5900
0 2 5 -17.6230 1.3220
0 2 6 17.9800 -0.1971
0 2 7 66.2831 -3.8458
0 2 8 -41.5512 -1.2114
0 2 9 65.0661 2.7715
0 2 10 -47.9506 -0.0380
0 2 11 40.5915 -0.1731
0 2 12 22.7418 -0.7098
0 2 13 77.2797 3.6161
0 2 14 -14.9472 0.8184
0 2 15 6.1427 0.1569
0 2 16 50.2057 0.1933
0 2 17 28.7598 0.0543
0 2 18 11.7567 0.7548
0 2 19 2.6788 -1.8245
0 2 20 10.4083 -0.0434
0 2 21 11.7196 -1.5883
0 2 22 10.4415 0.5369
0 2 23 -2.8468 -0.6007
0 2 24 21.9795 -0.7340
0 2 25 4.8784 -0.9127
0 2 26 -0.8673 -1.2871
0 4 0 65.8821 2.2880
0 4 1 133.8106 0.4050
0 4 2 50.5920 -0.4962
0 4 3 -97.3697 0.5083
0 4 4 -86.4580 1.3236
0 4 5 -53.5380 0.6534
0 4 6 -13.9446 -2.1142
0 4 7 -67.7466 0.1055
0 4 8 -13.8526 0.3224
0 4 9 -21.0970 0.2815
0 4 10 -19.2912 -1.9203
0 4 11 17.4339 -0.8577
0 4 12 -27.3642 0.7054
0 4 13 -52.6921 -0.0729
0 4 14 -31.2953 -0.0470
0 4 15 7.4405 -0.5075
0 4 16 -15.9281 1.1728
0 4 17 -51.2976 0.5243
0 4 18 1.2475 0.6243
0 4 19 -25.5113 -0.4696
0 4 20 28.9897 -0.0416
0 4 21 -19.0185 0.5120
0 4 22 9.8326 -0.2039
0 4 23 9.3212 -0.2700
0 4 24 1.3400 -1.1204
0 4 25 -2.8218 1.5745
0 6 0 106.5912 -0.4801
0 6 1 -70.6574 0.3676
0 6 2 -20.3652 -1.1026
0 6 3 -18.1004 0.8801
0 6 4 142.6392 -0.2364
0 6 5 54.8367 0.4753
0 6 6 52.6644 0.0202
0 6 7 22.6573 0.6926
0 6 8 21.1132 0.5333
0 6 9 -1.1631 -0.5661
0 6 10 8.0060 0.2960
0 6 11 -12.6526 -0.2268
0 6 12 -33.1537 0.0105
0 6 13 17.4742 -0.8054
0 6 14 10.8500 -0.3566
0 6 15 -13.3696 -0.3087
0 6 16 -30.4816 -0.2128
0 6 17 4.5910 0.3863
0 6 18 -5.7275 -0.4047
0 6 19 9.4819 0.1392
0 6 20 -19.1914 0.3633
0 6 21 -4.1007 0.8275
0 6 22 6.1260 -0.6209
0 6 23 -6.8740 0.1258
0 6 24 -1.6576 -0.1882
0 6 25 2.9257 0.2718
0 8 0 -75.5445 0.1356
0 8 1 22.4245 -0.9128
0 8 2 1.5332 0.2038
0 8 3 127.5116 -0.2633
0 8 4 -55.1937 0.6040
0 8 5 8.8958 -0.8802
0 8 6 -44.8478 0.1305
0 8 7 42.9690 0.1624
0 8 8 -19.3828 0.5760
0 8 9 45.1369 -0.2702
0 8 10 -26.4313 -0.0143
0 8 11 15.2412 0.2320
0 8 12 -7.0152 0.4048
0 8 13 15.6680 -0.0111
0 8 14 -54.2058 -0.3888
0 8 15 9.3887 0.6548
0 8 16 -9.8375 -0.5356
0 8 17 24.4884 -0.3447
0 8 18 3.0013 -0.9923
0 8 19 4.8501 0.1021
0 8 20 15.3276 0.0938
0 8 21 29.5444 -0.2736
0 8 22 7.4044 0.1521
0 8 23 13.3219 0.0705
0 8 24 3.9344 0.9507
0 10 0 -25.8292 -0.0777
0 10 1 19.5932 -0.7374
0 10 2 -17.7940 0.4926
0 10 3 -38.9551 -0.1365
0 10 4 -58.5588 -0.4172
0 10 5 38.0459 -0.3774
0 10 6 -12.7790 0.0360
0 10 7 -0.2096 0.2486
0 10 8 -45.0838 -0.7339
0 10 9 -43.5623 -0.0463
0 10 10 -51.4130 0.3267
0 10 11 -33.6793 0.4889
0 10 12 -36.9105 -0.7212
0 10 13 -52.7013 0.3220
0 10 14 -1.4395 0.5106
0 10 15 -11.0636 -0.0505
0 10 16 -1.5494 0.2047
0 10 17 -6.8362 -0.0264
0 10 18 -20.4866 0.6828
0 10 19 14.5283 -0.4565
0 10 20 4.6132 -0.0548
0 10 21 -6.2917 -0.2930
0 10 22 -5.5015 -0.7221
0 10 23 -3.5215 0.7258
0 12 0 76.3007 -0.4564
0 12 1 12.8754 0.8068
0 12 2 32.7926 0.0453
0 12 3 29.0061 0.3378
0 12 4 61.5386 -0.4286
0 12 5 10.5191 0.4954
0 12 6 -17.2083 0.2111
0 12 7 -9.2806 -0.1760
0 12 8 -16.8562 -0.5891
0 12 9 14.4839 -0.0076
0 12 10 12.6430 0.1004
0 12 11 4.1721 -0.2799
0 12 12 -6.5723 -0.2694
0 12 13 2.9084 0.1096
0 12 14 -1.6166 0.3079
0 12 15 -15.1623 -0.3073
0 12 16 -7.0259 -0.1782
0 12 17 -20.3561 0.2351
0 12 18 14.5528 0.2192
0 12 19 -1.3797 0.3219
0 12 20 -10.8599 1.3278
0 12 21 -2.9034 -0.6033
0 14 0 16.7577 -0.2145
0 14 1 -21.0086 0.1064
0 14 2 15.6390 0.2967
0 14 3 1.8822 -0.3662
0 14 4 -20.0676 0.3592
0 14 5 -11.6416 -0.1016
0 14 6 -0.5557 0.4193
0 14 7 27.9449 -0.4970
0 14 8 6.5667 0.2893
0 14 9 27.6602 0.3966
0 14 10 -22.6812 0.2139
0 14 11 14.1792 -0.9679
0 14 12 7.6554 0.4140
0 14 13 18.0973 0.4924
0 14 14 16.2830 -0.2453
0 14 15 10.5778 -0.2978
0 14 16 11.9509 0.3572
0 14 17 11.8754 -0.0818
0 14 18 1.9645 0.0187
0 14 19 -4.3957 -0.4303
0 16 0 -20.1090 0.3448
0 16 1 8.3419 -0.1223
0 16 2 10.0254 -0.0857
0 16 3 -18.8855 -0.4052
0 16 4 5.0487 -0.0491
0 16 5 5.1194 0.4034
0 16 6 5.0260 -0.1226
0 16 7 -15.1608 -0.3478
0 16 8 -9.6069 0.0655
0 16 9 -13.6091 0.7502
0 16 10 8.2593 0.0041
0 16 11 11.4897 0.4259
0 16 12 -4.0546 0.1779
0 16 13 0.2322 0.5071
0 16 14 -9.4332 -0.2250
0 16 15 -5.4182 0.4689
0 16 16 -3.1685 0.2940
0 18 0 25.7903 -0.4484
0 18 1 3.5874 0.6855
0 18 2 2.3913 -0.3993
0 18 3 1.1862 -0.0129
0 18 4 22.8036 0.2371
0 18 5 -4.1360 0.9452
0 18 6 14.6596 -0.6041
0 18 7 10.1299 0.1983
0 18 8 22.1102 0.8467
0 18 9 15.6502 0.0109
0 18 10 12.2070 -1.9327
0 18 11 -3.3673 0.6188
0 18 12 3.6484 0.3767
0 20 0 -6.6261 -0.4280
0 20 1 0.9399 -1.2185
0 20 2 -3.6514 -1.6641
0 20 3 7.5209 -1.0097
0 20 4 -1.1099 0.8330
0 20 5 6.8748 -1.8915
0 20 6 3.9670 -0.9435
1 1 0 -182.5391 -3.1471
1 1 1 11.9533 3.7997
1 1 2 -60.3369 3.3232
1 1 3 -88.9590 -1.8816
1 1 4 -93.6199 0.1429
1 1 5 28.7361 -1.2462
1 1 6 40.2094 0.8165
1 1 7 -123.8395 0.1695
1 1 8 9.0092 -4.6237
1 1 9 -30.3611 -0.9482
1 1 10 42.8235 -1.2991
1 1 11 -5.5738 1.6817
1 1 12 39.3583 -4.2659
1 1 13 -28.7440 -0.5550
1 1 14 3.9527 3.0902
1 1 15 39.1807 1.7081
1 1 16 10.7792 -0.5079
1 1 17 -7.3084 -0.9571
1 1 18 -7.2331 5.0122
1 1 19 6.2269 0.6692
1 1 20 4.9674 -1.3067
1 1 21 -0.4384 -0.9544
1 1 22 -7.8470 2.2568
1 1 23 34.1825 -0.4968
1 1 24 5.1275 -2.8740
1 1 25 5.8756 -0.9285
1 1 26 2.2987 3.8556
1 3 0 80.2157 0.0771
1 3 1 47.5886 0.2681
1 3 2 -174.2132 -2.4833
1 3 3 7.5082 0.7413
1 3 4 -24.3601 1.4702
1 3 5 27.9054 2.2497
1 3 6 -147.1387 -0.3090
1 3 7 29.3880 0.0900
1 3 8 2.6242 0.4698
1 3 9 -7.7035 2.1224
1 3 10 -30.9118 -0.2703
1 3 11 -38.0301 -3.0110
1 3 12 -48.3950 0.9771
1 3 13 -14.0656 0.3324
1 3 14 5.5089 -0.3291
1 3 15 -22.2577 -3.6109
1 3 16 -52.9837 0.1092
1 3 17 15.7776 1.9133
1 3 18 -25.7471 -0.7662
1 3 19 29.4942 -1.1149
1 3 20 -44.3139 0.2576
1 3 21 9.7972 2.5099
1 3 22 -5.3524 -0.5118
1 3 23 -10.4109 -1.2798
1 3 24 -20.7816 1.4702
1 3 25 2.2309 1.8954
1 5 0 -133.6791 -0.0971
1 5 1 22.5667 -0.4459
1 5 2 7.6044 -0.9717
1 5 3 217.2629 -0.7314
1 5 4 -26.5314 -0.5427
1 5 5 43.7780 -0.7572
1 5 6 35.1753 -0.3263
1 5 7 67.7861 0.1907
1 5 8 -20.1003 1.3642
1 5 9 -2.6639 -0.8848
1 5 10 30.0574 0.2059
1 5 11 15.0376 0.8952
1 5 12 70.0009 1.6448
1 5 13 34.9980 -0.1117
1 5 14 20.1856 -1.6066
1 5 15 10.1654 1.3890
1 5 16 49.3821 0.0609
1 5 17 22.0364 -0.1113
1 5 18 17.8277 -1.9126
1 5 19 -7.2924 0.3606
1 5 20 2.5771 0.7402
1 5 21 11.8190 -1.0312
1 5 22 -25.2132 -0.0600
1 5 23 -2.5101 -0.7349
1 5 24 -0.4966 1.5193
1 5 25 -1.4006 -2.5189
1 7 0 56.5138 1.0677
1 7 1 14.5717 -0.5573
1 7 2 71.2589 0.1093
1 7 3 -153.4995 0.8926
1 7 4 -55.1342 0.1747
1 7 5 -37.5306 -1.1271
1 7 6 5.4814 -0.3369
1 7 7 -65.5013 -0.1962
1 7 8 25.7081 -0.5746
1 7 9 3.5193 -0.7060
1 7 10 44.9620 -0.3888
1 7 11 0.2440 0.9381
1 7 12 31.8479 -0.5344
1 7 13 -29.4977 -0.2680
1 7 14 56.4286 0.4337
1 7 15 12.3478 0.7559
1 7 16 35.0601 -0.0023
1 7 17 3.2908 -0.3934
1 7 18 7.2482 0.3252
1 7 19 19.0919 0.1518
1 7 20 5.4150 0.3371
1 7 21 -4.1278 -1.1642
1 7 22 4.0767 0.7828
1 7 23 7.4601 -0.1844
1 7 24 -0.6491 0.9324
1 9 0 12.3651 -1.0685
1 9 1 -42.4489 0.1535
1 9 2 -80.5203 0.5108
1 9 3 -36.7172 0.7288
1 9 4 54.3080 -0.3725
1 9 5 -24.5121 0.7066
1 9 6 -31.2599 0.4660
1 9 7 -17.3954 0.4574
1 9 8 -2.0005 -0.4513
1 9 9 -17.6767 0.3359
1 9 10 -16.6191 0.2034
1 9 11 -7.5394 -0.3762
1 9 12 -4.6817 -0.4777
1 9 13 36.0781 -0.5862
1 9 14 2.7732 0.1825
1 9 15 -6.8437 -0.1492
1 9 16 -1.4456 0.3241
1 9 17 -18.9549 -0.3319
1 9 18 14.1712 0.2144
1 9 19 -20.9129 0.4867
1 9 20 -16.7788 -0.0800
1 9 21 -6.0963 0.2626
1 9 22 -8.7914 -0.0117
1 9 23 -1.9916 0.2708
1 11 0 -20.8289 -0.2103
1 11 1 6.5652 0.0712
1 11 2 28.2496 -0.0171
1 11 3 46.6414 -0.5969
1 11 4 -20.0757 -0.3529
1 11 5 -33.7580 -0.1280
1 11 6 30.1928 0.2683
1 11 7 19.4917 -0.2930
1 11 8 37.7306 0.4548
1 11 9 20.6609 -0.0544
1 11 10 40.7769 0.4801
1 11 11 20.8379 -0.1274
1 11 12 36.5555 0.1929
1 11 13 -3.2441 0.2435
1 11 14 2.0195 0.2448
1 11 15 -0.2020 -0.3743
1 11 16 6.7163 -0.6108
1 11 17 14.1890 0.3166
1 11 18 -4.7778 -0.2689
1 11 19 -14.6967 1.0400
1 11 20 13.2295 -0.8721
1 11 21 -2.7140 0.7802
1 11 22 7.3769 -0.3354
1 13 0 -46.1307 0.5394
1 13 1 -14.4512 0.2604
1 13 2 -24.0844 0.2441
1 13 3 -66.0008 -0.4852
1 13 4 -11.8170 0.3197
1 13 5 -1.7128 -0.1917
1 13 6 32.1126 -0.1791
1 13 7 -29.6733 -0.3213
1 13 8 16.6260 0.1823
1 13 9 -36.5915 0.2743
1 13 10 11.6737 -0.6338
1 13 11 -13.2380 0.2452
1 13 12 9.4889 0.0417
1 13 13 2.6361 0.3318
1 13 14 13.4628 -0.1102
1 13 15 12.7639 0.4721
1 13 16 14.3944 0.3825
1 13 17 -8.2053 -0.2587
1 13 18 1.8436 -0.0064
1 13 19 9.7170 0.0408
1 13 20 5.6556 -0.9728
1 15 0 2.0095 0.2642
1 15 1 4.5411 0.1770
1 15 2 -30.5765 -0.0478
1 15 3 18.2741 0.3559
1 15 4 6.7408 0.0609
1 15 5 -9.0003 0.2456
1 15 6 -33.5873 -0.2530
1 15 7 -19.9415 0.8328
1 15 8 -16.8521 -0.2061
1 15 9 -7.7395 -0.0793
1 15 10 -5.8003 -0.3808
1 15 11 -17.7851 0.1671
1 15 12 -12.0980 0.5360
1 15 13 -18.6873 -0.1149
1 15 14 -14.3405 -0.4001
1 15 15 -7.6728 0.2007
1 15 16 -13.3496 0.2077
1 15 17 3.2908 -0.4425
1 17 0 -3.1068 -0.0431
1 17 1 2.2007 0.1649
1 17 2 2.2178 -0.5347
1 17 3 21.9890 0.1477
1 17 4 -27.9656 0.1432
1 17 5 7.1225 0.0767
1 17 6 -2.1766 0.1367
1 17 7 17.3622 -0.1607
1 17 8 -2.5632 0.4600
1 17 9 -3.2392 -1.1770
1 17 10 -10.2544 0.6732
1 17 11 0.7611 0.8406
1 17 12 -2.5652 -0.5767
1 17 13 0.1244 -1.9463
1 17 14 5.8317 0.7421
1 19 0 -3.2667 -0.1255
1 19 1 -5.8557 -0.2147
1 19 2 3.1577 0.3714
1 19 3 -16.9750 0.6276
1 19 4 -1.8594 -0.1096
1 19 5 -2.8479 -1.8978
1 19 6 -9.4064 1.0371
1 19 7 -11.5516 -1.1899
1 19 8 -11.5948 0.0557
1 19 9 -6.2294 -0.8704
2 0 0 76.3037 2.0191
2 0 2 -29.7633 -12.3410
2 0 4 53.3559 -7.4106
2 0 6 -202.4108 -6.6606
2 0 8 -11.9231 7.0719
2 0 10 -71.2930 7.8239
2 0 12 -18.2073 10.1387
2 0 14 13.3148 2.0489
2 0 16 0.4931 -2.4753
2 0 18 -1.8598 -7.1955
2 0 20 -16.4683 -6.4516
2 0 22 39.0915 -2.7776
2 0 24 7.7581 0.6316
2 2 0 98.3455 1.0349
2 2 1 -93.5221 -1.1681
2 2 2 121.7270 0.7187
2 2 3 -10.4575 4.0628
2 2 4 55.1400 1.6004
2 2 5 -152.8539 -4.8604
2 2 6 136.1421 -1.0455
2 2 7 38.2575 0.1248
2 2 8 -7.8559 0.8749
2 2 9 -64.6089 -4.6126
2 2 10 -0.2669 -2.1169
2 2 11 -16.3327 2.7931
2 2 12 -12.1474 0.1336
2 2 13 -20.9408 -0.5052
2 2 14 -26.8235 -1.6592
2 2 15 -41.7163 3.4386
2 2 16 7.7128 1.5188
2 2 17 -34.8062 0.0007
2 2 18 17.6850 -0.4081
2 2 19 -50.4301 0.8561
2 2 20 14.7801 1.4450
2 2 21 -6.6878 -1.5707
2 2 22 -23.3164 -0.7348
2 2 23 -22.9497 -0.4886
2 2 24 -1.1523 0.5953
2 2 25 -4.6367 -0.6701
2 4 0 38.5484 0.3684
2 4 1 -31.8440 -1.6237
2 4 2 175.7455 2.5752
2 4 3 -98.3712 -0.8742
2 4 4 64.8666 -0.2995
2 4 5 55.0980 0.6381
2 4 6 83.6219 2.1611
2 4 7 -73.1235 0.3557
2 4 8 11.0231 -1.9310
2 4 9 71.2004 0.5222
2 4 10 29.7047 0.7144
2 4 11 42.8966 -0.0711
2 4 12 0.3662 -2.3748
2 4 13 13.4649 -0.1177
2 4 14 0.4834 0.9080
2 4 15 33.9992 -0.5449
2 4 16 -3.3868 -0.2071
2 4 17 2.6737 -0.8170
2 4 18 -17.7823 1.4494
2 4 19 6.5887 -0.0149
2 4 20 13.7314 0.2773
2 4 21 -23.6648 0.2434
2 4 22 19.1344 0.1673
2 4 23 15.0666 1.3926
2 4 24 10.0018 -0.4745
2 4 25 2.8786 0.8960
2 6 0 -45.8860 -1.4904
2 6 1 -3.3286 0.7982
2 6 2 -159.6660 0.1050
2 6 3 -51.8054 0.2096
2 6 4 13.7785 -1.2797
2 6 5 -35.3301 0.7073
2 6 6 -67.4287 -0.2042
2 6 7 29.3048 0.3416
2 6 8 25.6773 -0.0182
2 6 9 -20.1429 0.7112
2 6 10 -68.3011 0.2867
2 6 11 -22.6275 -0.2361
2 6 12 -64.4483 -0.0425
2 6 13 11.4041 -0.0694
2 6 14 -50.2880 0.3976
2 6 15 -12.4048 -0.7842
2 6 16 -37.1176 0.0521
2 6 17 -17.7538 -0.7514
2 6 18 1.0432 0.3398
2 6 19 -11.7982 0.1644
2 6 20 0.2790 -0.8018
2 6 21 11.2022 0.4289
2 6 22 18.1369 0.1001
2 6 23 -6.7438 1.2269
2 6 24 5.6768 -0.9414
2 8 0 -11.6945 -0.4144
2 8 1 -42.6866 1.1146
2 8 2 63.6380 -0.3634
2 8 3 87.5501 -0.6417
2 8 4 22.2184 0.1164
2 8 5 -14.2083 0.2796
2 8 6 62.2921 0.0338
2 8 7 -2.0773 -1.0271
2 8 8 -39.0538 0.1603
2 8 9 -42.3736 0.1755
2 8 10 2.8735 0.6511
2 8 11 -9.8215 -0.3608
2 8 12 3.5084 0.3839
2 8 13 -46.5054 0.7339
2 8 14 -27.9495 0.1909
2 8 15 -14.0215 -0.1785
2 8 16 -33.2904 -0.4242
2 8 17 2.2974 0.6469
2 8 18 -27.2112 0.2329
2 8 19 -1.6209 -0.4875
2 8 20 7.7063 -0.4553
2 8 21 -12.2869 0.4489
2 8 22 -0.2055 -0.7113
2 8 23 -7.6356 -0.1247
2 10 0 37.7463 0.9692
2 10 1 58.8223 -0.0732
2 10 2 54.8102 0.0244
2 10 3 -14.1617 -0.7687
2 10 4 -4.9859 0.7661
2 10 5 64.0844 0.1600
2 10 6 15.3653 -0.2569
2 10 7 2.7173 -0.3706
2 10 8 18.3943 -0.0360
2 10 9 49.6292 0.1914
2 10 10 13.5271 -0.5728
2 10 11 12.7704 -0.4556
2 10 12 -30.1796 0.3534
2 10 13 20.3801 0.5271
2 10 14 2.2784 -0.4733
2 10 15 12.8132 0.3016
2 10 16 4.2166 0.6536
2 10 17 4.7222 0.3237
2 10 18 -0.5490 0.1044
2 10 19 27.5866 -0.3984
2 10 20 -11.0896 0.0590
2 10 21 12.7891 -0.1448
2 10 22 -3.2888 0.3228
2 12 0 -3.1249 0.4815
2 12 1 -0.2984 -0.2077
2 12 2 -51.7468 -0.4106
2 12 3 23.8984 0.8045
2 12 4 10.9350 0.2647
2 12 5 23.3665 0.2467
2 12 6 -59.9124 -0.6095
2 12 7 20.0630 0.5755
2 12 8 -31.8249 0.2355
2 12 9 1.4589 -0.1008
2 12 10 -37.4209 -0.4033
2 12 11 1.8586 0.3803
2 12 12 3.0132 -0.1125
2 12 13 11.0303 -0.4554
2 12 14 -2.7330 -0.2977
2 12 15 7.4751 0.0454
2 12 16 -15.9781 -0.0157
2 12 17 10.8888 0.2201
2 12 18 6.2923 0.6601
2 12 19 -4.6308 -0.7999
2 12 20 -3.5649 0.6479
2 14 0 36.3267 -0.5374
2 14 1 -2.1687 -0.3379
2 14 2 49.0660 -0.4199
2 14 3 23.7375 0.4378
2 14 4 -0.3945 -0.0153
2 14 5 -15.6493 -0.1545
2 14 6 11.0628 0.1428
2 14 7 16.9537 0.0069
2 14 8 4.7196 0.2211
2 14 9 8.4917 0.0708
2 14 10 3.3192 0.3860
2 14 11 -0.4872 0.1821
2 14 12 -12.6096 0.1787
2 14 13 -13.0778 -0.7802
2 14 14 -4.6007 0.6036
2 14 15 -17.1992 0.2472
2 14 16 6.2546 -0.5707
2 14 17 -4.7985 0.0576
2 14 18 -8.2972 -2.0265
2 16 0 1.5403 -0.1582
2 16 1 -0.2266 -0.5185
2 16 2 19.1093 0.5363
2 16 3 -26.2608 -0.3093
2 16 4 22.9997 0.3414
2 16 5 17.3336 -0.5860
2 16 6 33.3940 0.0711
2 16 7 10.5654 0.2524
2 16 8 12.0675 -0.1950
2 16 9 15.4225 -0.3221
2 16 10 9.3171 0.8539
2 16 11 13.2359 -0.8654
2 16 12 11.4369 -1.0172
2 16 13 20.4415 1.0729
2 16 14 1.2888 -0.5379
2 16 15 10.7709 -1.7806
2 18 0 -9.5502 0.1712
2 18 1 0.6321 -0.5897
2 18 2 -18.4067 0.5822
2 18 3 6.5102 0.6628
2 18 4 5.9500 -0.9840
2 18 5 -4.0254 0.3472
2 18 6 -6.9762 -0.1187
2 18 7 -1.8333 0.1481
2 18 8 2.9309 -1.0313
2 18 9 9.9305 1.2218
2 18 10 -5.3567 -1.6091
2 18 11 9.3616 -0.6958
2 20 0 3.5789 -1.0907
2 20 1 -1.5247 1.6992
2 20 2 6.0926 -1.2336
2 20 3 3.6238 -0.2128
2 20 4 1.1588 -1.6862
3 1 0 -43.9276 1.1467
3 1 1 86.5657 -3.9443
3 1 2 -39.9727 3.3150
3 1 3 74.3231 2.9018
3 1 4 -73.3849 3.4291
3 1 5 218.0981 -0.6855
3 1 6 44.3597 2.6037
3 1 7 -1.2136 0.0469
3 1 8 -35.5541 -0.0840
3 1 9 72.0615 -0.9615
3 1 10 17.5384 -3.0007
3 1 11 -11.2327 -0.3507
3 1 12 -19.9735 -1.6580
3 1 13 10.2469 0.1263
3 1 14 -4.6192 -3.1293
3 1 15 4.8065 0.6553
3 1 16 -16.8518 1.5016
3 1 17 26.9817 0.5879
3 1 18 -10.7199 -0.7747
3 1 19 24.0421 0.0218
3 1 20 7.8968 3.6452
3 1 21 -29.1771 -0.2663
3 1 22 -6.7673 -0.6571
3 1 23 -4.7591 0.0687
3 1 24 -1.8988 3.5415
3 1 25 2.3308 1.9690
3 3 0 -67.1891 -2.5206
3 3 1 119.4043 0.1842
3 3 2 -69.6965 -0.4506
3 3 3 73.2434 -1.2806
3 3 4 36.1340 -0.7181
3 3 5 19.6901 1.0340
3 3 6 -113.1030 0.4020
3 3 7 20.5646 2.2349
3 3 8 79.8511 0.0459
3 3 9 13.2367 0.9745
3 3 10 7.4229 0.0102
3 3 11 2.5501 1.5839
3 3 12 56.8149 0.4956
3 3 13 22.3679 -2.3280
3 3 14 42.9821 0.2489
3 3 15 3.5929 0.3457
3 3 16 33.1504 -0.0310
3 3 17 5.6434 -2.5724
3 3 18 32.5237 -0.0729
3 3 19 20.2916 1.1071
3 3 20 -3.1130 -0.2566
3 3 21 33.3320 -1.2415
3 3 22 24.6528 -0.1445
3 3 23 6.8349 1.7744
3 3 24 6.4944 -0.6267
3 5 0 55.1378 1.1399
3 5 1 -68.0834 0.4249
3 5 2 -37.6430 -0.5264
3 5 3 15.5490 -0.2913
3 5 4 -79.4042 -0.7708
3 5 5 -50.5256 -0.6272
3 5 6 15.4575 -0.2862
3 5 7 20.3678 -0.6399
3 5 8 -74.1669 -0.4969
3 5 9 -70.2943 0.0845
3 5 10 -1.4323 1.3420
3 5 11 -22.1787 -0.8201
3 5 12 15.3296 -0.1354
3 5 13 -44.9491 0.6320
3 5 14 10.4348 1.8111
3 5 15 -12.7486 0.0937
3 5 16 15.2032 -1.3097
3 5 17 15.8771 0.9684
3 5 18 5.2719 0.6178
3 5 19 5.8789 0.1047
3 5 20 10.3138 -1.5046
3 5 21 5.8217 0.1813
3 5 22 -26.9306 0.2277
3 5 23 0.4358 -1.6302
3 5 24 -15.0010 -2.1477
3 7 0 -2.2577 0.2185
3 7 1 85.3455 0.4227
3 7 2 41.3736 1.1058
3 7 3 42.2929 0.1014
3 7 4 -40.3442 0.7356
3 7 5 81.7738 0.1549
3 7 6 -50.6752 0.2093
3 7 7 -14.1642 -0.3799
3 7 8 -5.8780 0.2440
3 7 9 80.5519 -0.1550
3 7 10 18.3490 -0.7432
3 7 11 28.1486 -0.3017
3 7 12 -16.0355 0.0914
3 7 13 37.9308 0.3257
3 7 14 24.0285 -0.8257
3 7 15 0.5948 0.1387
3 7 16 24.7606 0.1873
3 7 17 -1.4839 0.8850
3 7 18 9.4544 -0.1786
3 7 19 8.1671 -0.3829
3 7 20 -23.3984 1.2194
3 7 21 0.3534 -0.4400
3 7 22 -9.8964 0.7657
3 7 23 5.5981 -0.2593
3 9 0 -1.1701 0.3340
3 9 1 -9.7563 -0.4911
3 9 2 -57.6994 -0.8852
3 9 3 -41.4437 0.1378
3 9 4 6.5199 0.3734
3 9 5 -23.3211 0.4405
3 9 6 -23.3921 -0.0159
3 9 7 49.7391 0.6911
3 9 8 36.7040 0.3023
3 9 9 0.3853 0.1959
3 9 10 -10.3512 -0.7372
3 9 11 -9.3505 0.3918
3 9 12 58.5460 0.1617
3 9 13 7.8702 -0.1552
3 9 14 12.1232 -0.0117
3 9 15 14.6870 -0.2171
3 9 16 22.7767 0.1253
3 9 17 3.5218 -0.1476
3 9 18 18.0184 0.2259
3 9 19 -19.6221 -0.3910
3 9 20 18.1651 0.3555
3 9 21 -1.1932 -0.4022
3 9 22 5.7502 0.7121
3 11 0 -19.1829 -0.4095
3 11 1 -67.7727 0.0474
3 11 2 2.3860 -0.2515
3 11 3 -20.6851 0.2590
3 11 4 -7.3423 -0.7482
3 11 5 -66.6835 -0.5091
3 11 6 23.9544 -0.0241
3 11 7 -40.6947 0.2779
3 11 8 -32.0726 -0.0505
3 11 9 -52.7395 -0.3173
3 11 10 -0.1260 0.7914
3 11 11 10.7877 0.1891
3 11 12 -18.9455 0.1290
3 11 13 -28.0504 -0.3288
3 11 14 3.3031 0.1327
3 11 15 -18.3240 0.0174
3 11 16 2.5997 0.3114
3 11 17 -11.5589 0.0075
3 11 18 -10.5431 -1.0049
3 11 19 0.0643 0.3206
3 11 20 0.7915 0.4011
3 13 0 -14.2058 -0.1142
3 13 1 30.7425 -0.0437
3 13 2 2.6315 0.7679
3 13 3 -9.2843 0.0481
3 13 4 -15.2951 0.1177
3 13 5 18.1404 -0.3461
3 13 6 14.0167 0.5581
3 13 7 -11.7155 -0.2562
3 13 8 6.0999 -0.0947
3 13 9 14.9501 -0.5356
3 13 10 3.8808 -0.2816
3 13 11 -22.4346 0.3088
3 13 12 -16.7830 -0.2474
3 13 13 4.8645 0.1942
3 13 14 -15.0938 0.3507
3 13 15 5.1860 -0.1504
3 13 16 -7.9344 -0.4604
3 13 17 -6.2332 -0.9015
3 13 18 3.5829 -0.2023
3 13 19 0.5997 1.1142
3 15 0 -17.8377 0.1501
3 15 1 4.5583 -0.0849
3 15 2 -28.2539 -0.0409
3 15 3 7.5252 -0.5962
3 15 4 5.0336 -0.0949
3 15 5 3.9731 0.5175
3 15 6 -11.0671 0.1951
3 15 7 -13.4571 -0.0636
3 15 8 9.1896 -0.4033
3 15 9 -13.9583 0.7761
3 15 10 6.9704 -0.1569
3 15 11 3.7000 -0.5044
3 15 12 26.5168 -0.4109
3 15 13 -7.4703 -0.0393
3 15 14 17.4596 -1.0247
3 15 15 -4.0526 0.1179
3 15 16 8.8584 1.4429
3 17 0 16.1401 -0.2961
3 17 1 -10.7586 0.5297
3 17 2 7.8354 0.0532
3 17 3 -3.3175 -0.3017
3 17 4 -13.5652 -1.0012
3 17 5 -21.2774 0.2099
3 17 6 -13.5180 -0.2943
3 17 7 -11.6222 0.0847
3 17 8 -4.1495 -0.1192
3 17 9 -19.8492 -0.4789
3 17 10 4.8992 -0.2484
3 17 11 -15.1393 1.5680
3 17 12 -7.6326 0.0639
3 17 13 -7.9811 0.9950
3 19 0 1.0253 0.6529
3 19 1 10.7140 -0.1950
3 19 2 1.6819 -1.2339
3 19 3 2.0966 -1.4573
3 19 4 -5.6221 2.5780
3 19 5 9.9768 -0.6624
3 19 6 -2.3122 0.4725
3 19 7 3.0362 -1.3900
3 19 8 -9.0009 0.6701
4 0 0 13.0502 -3.3995
4 0 2 114.7364 1.6487
4 0 4 168.2751 -13.1652
4 0 6 -2.9190 -6.0035
4 0 8 83.7761 -8.9483
4 0 10 -13.1052 5.7254
4 0 12 36.6414 3.7097
4 0 14 -7.1771 11.0003
4 0 16 3.0893 2.1162
4 0 18 -14.9003 1.1944
4 0 20 -43.5749 -6.4961
4 0 22 -15.3081 -3.9467
4 0 24 -3.4373 -3.8396
4 2 0 33.5811 -2.0161
4 2 1 -51.4192 4.7251
4 2 2 -38.7053 -0.4580
4 2 3 -52.3470 -1.6182
4 2 4 -92.9698 0.7406
4 2 5 -100.1904 3.8235
4 2 6 -4.7658 1.1091
4 2 7 49.7051 -4.0792
4 2 8 -32.1975 0.0015
4 2 9 -16.6128 1.1085
4 2 10 2.6377 0.7546
4 2 11 59.6332 -4.3712
4 2 12 -11.3469 -1.6570
4 2 13 4.3884 1.9901
4 2 14 -21.7611 -0.1785
4 2 15 17.8952 -1.2489
4 2 16 -12.4886 -1.1490
4 2 17 -1.9829 3.7409
4 2 18 -16.5103 1.1313
4 2 19 -6.4166 0.0014
4 2 20 10.0788 -0.4810
4 2 21 13.7429 1.4121
4 2 22 -6.0238 0.7561
4 2 23 8.8219 -1.8201
4 2 24 -6.2587 -4.0372
4 4 0 -82.7453 0.9391
4 4 1 -90.2588 -0.5972
4 4 2 -26.0845 -0.2772
4 4 3 -63.0783 -0.8455
4 4 4 5.7584 1.8476
4 4 5 21.7892 -0.0853
4 4 6 27.6859 -0.6499
4 4 7 -64.2628 0.1345
4 4 8 -42.2861 2.5079
4 4 9 12.3824 0.6497
4 4 10 -11.0091 -1.3713
4 4 11 -28.5710 0.4092
4 4 12 -64.2241 1.2101
4 4 13 -1.1864 0.6874
4 4 14 -18.1106 -2.4408
4 4 15 1.1698 -0.9017
4 4 16 -27.9933 0.3960
4 4 17 -18.6627 0.0698
4 4 18 -20.0459 -0.6946
4 4 19 -14.5948 -0.4751
4 4 20 -20.2118 0.8616
4 4 21 -37.1948 0.8690
4 4 22 -0.0344 0.7544
4 4 23 -17.3821 -0.8123
4 4 24 8.4588 3.0143
4 6 0 26.0771 1.3813
4 6 1 16.2337 -0.7645
4 6 2 87.6763 -0.8949
4 6 3 -31.2286 0.2466
4 6 4 96.3464 0.2154
4 6 5 -46.9972 -0.3542
4 6 6 54.2608 -0.9912
4 6 7 -1.5427 0.3632
4 6 8 98.9524 -0.3844
4 6 9 -6.9733 0.0711
4 6 10 20.9681 0.3209
4 6 11 -14.7360 1.0150
4 6 12 56.3019 0.0501
4 6 13 8.4959 -0.0800
4 6 14 -11.5215 0.2601
4 6 15 -2.4070 0.0232
4 6 16 -11.9442 0.5017
4 6 17 -9.4792 -0.6514
4 6 18 -4.6545 -0.7692
4 6 19 -24.4696 -0.3190
4 6 20 8.8577 -0.0271
4 6 21 0.4035 0.2761
4 6 22 10.9790 0.1096
4 6 23 4.4476 1.1578
4 8 0 -6.9169 -0.8415
4 8 1 -24.9036 -0.1653
4 8 2 -34.6352 -0.2364
4 8 3 1.0395 1.1044
4 8 4 12.1177 -0.1544
4 8 5 -5.2717 -0.3674
4 8 6 40.6744 -0.2253
4 8 7 -23.0639 0.1664
4 8 8 -17.0721 0.1637
4 8 9 -38.1014 -0.6141
4 8 10 -0.7430 -0.3034
4 8 11 38.2894 0.1551
4 8 12 -28.0333 0.4524
4 8 13 -14.8802 -0.4849
4 8 14 7.3366 -0.0163
4 8 15 13.2443 0.5729
4 8 16 -14.0827 0.9090
4 8 17 6.7820 -0.1356
4 8 18 -12.8129 -0.4758
4 8 19 24.7377 0.4275
4 8 20 -0.1532 -1.0618
4 8 21 2.3631 0.1963
4 8 22 4.3644 -2.2135
4 10 0 -11.1900 -0.3949
4 10 1 34.0153 -0.1908
4 10 2 17.3139 0.6112
4 10 3 37.0652 -0.0619
4 10 4 -20.5987 -0.0179
4 10 5 19.7199 -0.3208
4 10 6 -34.6479 0.5727
4 10 7 -21.6885 -0.0138
4 10 8 -16.1781 -0.1590
4 10 9 13.3114 -0.1173
4 10 10 23.2477 0.5145
4 10 11 -46.1766 -0.4151
4 10 12 -19.4274 -0.7673
4 10 13 15.3777 -0.2693
4 10 14 -14.7894 0.0872
4 10 15 -12.0273 0.0380
4 10 16 -15.2747 -0.7389
4 10 17 -1.6473 -0.3532
4 10 18 3.3876 0.5448
4 10 19 -7.5829 0.9444
4 10 20 -7.6996 0.7934
4 10 21 0.2528 0.2512
4 12 0 40.0829 -0.1577
4 12 1 15.7487 0.0769
4 12 2 21.3179 0.5410
4 12 3 -0.8825 -0.4306
4 12 4 28.6505 -0.3373
4 12 5 21.8682 0.1634
4 12 6 12.9856 0.2079
4 12 7 34.5298 -0.0698
4 12 8 43.8453 -0.1350
4 12 9 18.4660 0.3174
4 12 10 -15.6154 0.3561
4 12 11 11.4889 0.0367
4 12 12 41.5146 -0.5722
4 12 13 -0.0091 0.2780
4 12 14 10.9842 -0.2415
4 12 15 4.5451 -0.3514
4 12 16 7.1296 -0.3415
4 12 17 10.4834 -0.7442
4 12 18 -6.2162 0.6521
4 12 19 2.7188 -0.6519
4 14 0 4.3469 -0.1218
4 14 1 -16.8224 0.5636
4 14 2 -5.8697 -0.8215
4 14 3 6.0704 0.0676
4 14 4 -4.5010 0.0125
4 14 5 -2.4237 0.2628
4 14 6 -15.8523 -0.6674
4 14 7 18.7257 -0.1267
4 14 8 -22.4115 0.0897
4 14 9 8.6921 0.5668
4 14 10 10.6833 -0.4317
4 14 11 40.2073 -0.3716
4 14 12 -15.2608 0.8411
4 14 13 20.7091 0.1991
4 14 14 -4.8362 -0.3737
4 14 15 16.1054 0.0464
4 14 16 -1.0097 -0.6136
4 14 17 2.1596 0.8479
4 16 0 -16.7133 0.3110
4 16 1 0.7331 0.2533
4 16 2 -6.0721 0.0961
4 16 3 -4.0082 -0.0830
4 16 4 -12.7301 0.4250
4 16 5 -2.0765 -0.1203
4 16 6 2.2192 0.0491
4 16 7 8.4359 -1.0297
4 16 8 -11.5063 -0.1608
4 16 9 12.5932 -0.4285
4 16 10 -16.0353 0.3535
4 16 11 -12.3016 -0.3463
4 16 12 -8.9607 0.1056
4 16 13 1.5802 -0.6496
4 16 14 -5.6580 0.7504
4 18 0 0.0413 0.1287
4 18 1 -5.4060 -0.8501
4 18 2 4.6885 0.0978
4 18 3 -5.3360 1.1432
4 18 4 16.7722 0.2325
4 18 5 3.0421 -0.8615
4 18 6 14.4887 -0.5910
4 18 7 -6.2713 1.0213
4 18 8 13.2775 1.5816
4 18 9 -1.5504 -1.2132
4 18 10 0.4377 -0.8370
4 20 0 -3.7275 1.1285
4 20 1 -2.5198 0.5759
5 1 0 33.8759 2.4361
5 1 1 -89.3302 1.5916
5 1 2 -8.4452 -1.8146
5 1 3 -65.9717 0.9149
5 1 4 13.6952 3.2359
5 1 5 -31.1208 -0.2415
5 1 6 32.1245 1.4761
5 1 7 -53.9836 0.7524
5 1 8 -5.9208 3.7543
5 1 9 -15.9240 -1.5486
5 1 10 23.5168 0.0495
5 1 11 -41.2502 0.7198
5 1 12 -5.5975 -1.0512
5 1 13 -4.4013 -1.4776
5 1 14 22.6491 -1.8338
5 1 15 17.2956 1.3352
5 1 16 16.3340 -2.4902
5 1 17 14.5810 -1.1141
5 1 18 34.6007 0.0526
5 1 19 18.9314 1.1579
5 1 20 26.3399 0.0556
5 1 21 4.2324 -0.6559
5 1 22 14.3693 3.1631
5 1 23 3.8966 -0.1580
5 3 0 -0.4811 1.6774
5 3 1 64.6302 -2.1016
5 3 2 77.1276 -1.4164
5 3 3 86.4691 -0.0091
5 3 4 38.9782 -0.8348
5 3 5 30.2437 -1.9600
5 3 6 -24.2310 -0.1193
5 3 7 -23.7636 0.7764
5 3 8 6.4350 -0.3723
5 3 9 -12.5686 1.0233
5 3 10 -46.4239 -0.0896
5 3 11 -35.3617 1.2909
5 3 12 16.7525 0.1733
5 3 13 5.2811 1.4463
5 3 14 6.1846 0.3323
5 3 15 -22.6563 -0.8224
5 3 16 13.4080 0.0063
5 3 17 14.3533 -0.0770
5 3 18 0.7789 0.3341
5 3 19 -5.1513 -2.6864
5 3 20 -9.9069 0.3363
5 3 21 9.4305 0.9470
5 3 22 -12.1180 -0.3554
5 3 23 5.6130 0.1440
5 5 0 76.7370 -0.7763
5 5 1 116.2202 0.8508
5 5 2 -29.4228 1.3953
5 5 3 49.0463 0.6846
5 5 4 -49.9775 -1.0563
5 5 5 57.4182 -0.3016
5 5 6 -39.0183 -0.2511
5 5 7 79.9109 -0.0754
5 5 8 -16.3398 -1.0867
5 5 9 21.0424 -1.0024
5 5 10 -2.5045 -0.6462
5 5 11 63.0030 -0.2711
5 5 12 0.5736 0.8503
5 5 13 -15.5795 -0.5196
5 5 14 1.8691 0.4059
5 5 15 15.8384 0.7222
5 5 16 12.5859 1.2631
5 5 17 7.6017 -0.4314
5 5 18 6.1089 -0.7864
5 5 19 31.8553 0.5727
5 5 20 18.4849 0.2028
5 5 21 9.4829 -0.2972
5 5 22 12.6752 -1.6426
5 5 23 -0.5736 0.7532
5 7 0 -18.6101 0.1130
5 7 1 -78.3045 -0.1232
5 7 2 -26.8287 0.0434
5 7 3 0.3394 0.1407
5 7 4 -22.5392 0.4271
5 7 5 -18.2633 0.4992
5 7 6 -39.1599 0.8522
5 7 7 -1.8009 0.3355
5 7 8 -48.0274 0.1735
5 7 9 -8.5222 -0.6628
5 7 10 12.0407 0.4922
5 7 11 -48.6621 -0.1284
5 7 12 -22.2291 -0.9617
5 7 13 5.7079 -0.9597
5 7 14 14.2865 0.1942
5 7 15 -21.2128 0.5667
5 7 16 11.5139 -0.7928
5 7 17 -1.3841 -0.1211
5 7 18 26.6254 0.5743
5 7 19 -8.5946 0.4534
5 7 20 -5.1934 0.2071
5 7 21 5.6629 -0.5577
5 7 22 -11.0697 -0.4289
5 9 0 6.0212 -0.2411
5 9 1 4.7954 -0.5134
5 9 2 31.5773 0.3226
5 9 3 -31.2148 -1.0566
5 9 4 -19.6602 -0.6336
5 9 5 -7.2705 -0.2309
5 9 6 7.6597 0.2469
5 9 7 0.8799 -0.3052
5 9 8 -4.0032 -0.3933
5 9 9 30.9687 0.7320
5 9 10 -56.5777 0.1396
5 9 11 2.8861 0.0445
5 9 12 11.3802 0.1032
5 9 13 -17.7907 0.6603
5 9 14 -26.1455 -0.3384
5 9 15 -8.7466 -0.6909
5 9 16 0.1741 -0.6186
5 9 17 -2.8094 -0.1429
5 9 18 -21.5872 0.4611
5 9 19 -6.5599 0.1578
5 9 20 3.2122 0.6884
5 9 21 -4.6915 -0.4654
5 11 0 -13.4794 0.6837
5 11 1 6.2208 0.7524
5 11 2 -35.9293 -0.3661
5 11 3 6.1939 0.0079
5 11 4 18.6229 -0.2242
5 11 5 24.8891 0.5287
5 11 6 8.2208 -0.6673
5 11 7 23.9267 -0.1468
5 11 8 -0.7281 -0.2585
5 11 9 -19.5390 -0.1752
5 11 10 11.9529 -0.2337
5 11 11 37.7608 -0.3228
5 11 12 -21.9933 0.2568
5 11 13 1.7691 0.2080
5 11 14 6.4993 0.4980
5 11 15 9.5855 0.0722
5 11 16 7.9901 -0.8388
5 11 17 -10.2005 0.0324
5 11 18 14.6149 -0.2433
5 11 19 5.1370 -1.7126
5 13 0 -12.3990 0.0142
5 13 1 -22.5217 -0.0321
5 13 2 9.6236 -0.3424
5 13 3 -5.0951 0.4919
5 13 4 -3.5077 0.5826
5 13 5 -39.3300 0.0479
5 13 6 1.2902 -0.0088
5 13 7 -38.7049 -0.1974
5 13 8 -6.6760 0.2964
5 13 9 1.3229 -0.5364
5 13 10 12.5718 -0.2619
5 13 11 -46.8055 -0.0309
5 13 12 0.6113 0.3597
5 13 13 -15.0224 -0.8734
5 13 14 7.1569 -0.3497
5 13 15 -11.9009 0.1557
5 13 16 -2.4091 1.6891
5 13 17 3.6016 2.0564
5 15 0 10.0405 -0.2552
5 15 1 11.6326 -0.7547
5 15 2 11.0444 -0.0009
5 15 3 -4.0481 -0.3724
5 15 4 0.9533 -0.0093
5 15 5 13.4171 -0.4018
5 15 6 14.4695 0.4188
5 15 7 -10.2896 0.3787
5 15 8 11.1593 0.1618
5 15 9 -22.5849 -0.1962
5 15 10 -21.7005 -0.0547
5 15 11 -4.4876 0.2165
5 15 12 -1.0849 -0.3333
5 15 13 -6.1132 1.0023
5 15 14 -7.9442 1.1943
5 15 15 -5.2629 0.8241
5 17 0 3.1203 0.5826
5 17 1 14.5230 0.0751
5 17 2 -3.0668 0.0904
5 17 3 16.5646 0.2411
5 17 4 5.6544 -0.7325
5 17 5 10.2026 0.3946
5 17 6 -15.5597 0.0375
5 17 7 10.8069 0.7882
5 17 8 -2.4012 -0.7044
5 17 9 5.7868 1.2085
5 17 10 10.7702 0.8973
5 17 11 6.7767 2.1072
5 19 0 4.9691 -1.0650
5 19 1 -2.1778 1.1455
5 19 2 4.0108 -0.3676
5 19 3 -4.1601 1.6381
5 19 4 -1.8023 -0.3703
5 19 5 -5.5752 1.8639
6 0 0 -161.3856 9.9282
6 0 2 -98.2729 4.8395
6 0 4 -132.7442 2.4735
6 0 6 -62.4576 -8.5475
6 0 8 -55.3036 -7.5887
6 0 10 -24.7045 -7.6493
6 0 12 5.5849 1.3103
6 0 14 12.9331 3.1527
6 0 16 -2.0166 7.8200
6 0 18 -16.9761 3.4655
6 0 20 -6.8563 1.8028
6 0 22 6.2425 -3.0892
6 2 0 23.1126 -2.5210
6 2 1 47.4996 -1.9324
6 2 2 -0.4207 -0.3291
6 2 3 -22.8968 3.6863
6 2 4 1.5302 1.1352
6 2 5 14.8916 0.2458
6 2 6 -16.9448 0.1577
6 2 7 7.6463 3.4324
6 2 8 19.4974 1.2782
6 2 9 0.4235 -2.8328
6 2 10 11.4968 -0.5365
6 2 11 18.1331 0.7957
6 2 12 6.0644 0.7517
6 2 13 -15.5253 -4.1740
6 2 14 -25.9085 -1.2476
6 2 15 -6.1322 1.1712
6 2 16 -13.7306 0.7422
6 2 17 -36.9908 -1.3489
6 2 18 -28.2311 -1.7191
6 2 19 -16.3448 2.8723
6 2 20 -11.4629 0.7000
6 2 21 -18.2620 -0.7834
6 2 22 -2.4206 -1.4214
6 4 0 1.2957 -1.4927
6 4 1 -98.7565 0.0361
6 4 2 -41.8008 0.0021
6 4 3 -40.7243 -0.8761
6 4 4 32.7194 -0.9755
6 4 5 -39.0579 -0.0110
6 4 6 57.3852 1.5479
6 4 7 13.7547 -0.6406
6 4 8 29.4260 -0.7428
6 4 9 17.2845 0.8187
6 4 10 52.0071 2.4970
6 4 11 7.6933 -0.2479
6 4 12 -11.0413 -1.4959
6 4 13 22.6362 0.3021
6 4 14 16.7186 1.1066
6 4 15 -1.5783 -0.0261
6 4 16 -17.8162 -1.9807
6 4 17 5.6708 0.0186
6 4 18 18.1239 0.7541
6 4 19 4.2623 0.2365
6 4 20 -9.9707 -0.5528
6 4 21 16.7242 -1.1361
6 4 22 -4.2850 1.5718
6 6 0 -100.7718 -0.6438
6 6 1 -1.4154 -0.4448
6 6 2 13.1646 1.2813
6 6 3 8.9642 -0.6465
6 6 4 -34.3708 -0.1841
6 6 5 0.6651 -0.4187
6 6 6 1.4004 -0.3519
6 6 7 -40.1521 -0.5752
6 6 8 -19.0348 -0.1841
6 6 9 20.4199 0.3653
6 6 10 -39.8510 -0.4738
6 6 11 -2.5344 -0.1687
6 6 12 12.0243 -0.1985
6 6 13 16.7559 0.8109
6 6 14 -32.7000 0.1092
6 6 15 13.9089 -0.0890
6 6 16 -2.4864 0.1280
6 6 17 13.4224 0.3863
6 6 18 -32.4725 0.7416
6 6 19 -16.0865 -0.1655
6 6 20 4.0449 -0.4877
6 6 21 -14.4128 -0.9594
6 8 0 40.0017 0.3934
6 8 1 63.9011 1.0925
6 8 2 -7.9766 -0.5798
6 8 3 -9.4908 -0.1454
6 8 4 36.4479 0.4066
6 8 5 21.0091 1.0121
6 8 6 2.3140 -0.3547
6 8 7 -5.4609 -0.5841
6 8 8 65.3063 -0.3641
6 8 9 -38.3609 0.4334
6 8 10 30.9737 -0.4475
6 8 11 15.7569 -0.3721
6 8 12 3.3820 -0.1039
6 8 13 -12.0452 0.0800
6 8 14 17.8681 0.1366
6 8 15 8.4716 -0.7433
6 8 16 1.0565 0.2358
6 8 17 -24.8578 0.9197
6 8 18 8.2168 0.0823
6 8 19 9.2784 0.2198
6 8 20 -3.3714 -0.7046
6 10 0 17.5038 -0.3537
6 10 1 -34.9708 0.1442
6 10 2 13.7287 -0.4058
6 10 3 31.2694 0.1330
6 10 4 25.0175 0.3534
6 10 5 -24.1710 0.0864
6 10 6 20.8017 0.0944
6 10 7 5.0448 0.2871
6 10 8 -5.6537 0.5123
6 10 9 5.0492 0.2552
6 10 10 41.8887 -0.2557
6 10 11 -16.8365 -0.5358
6 10 12 25.8053 0.1996
6 10 13 22.7418 -0.1051
6 10 14 22.4760 -0.1206
6 10 15 14.1614 -0.7153
6 10 16 -1.8902 0.5775
6 10 17 28.3270 0.6966
6 10 18 9.6296 -0.9909
6 10 19 -1.7154 0.0090
6 12 0 -20.2600 0.4090
6 12 1 21.5828 -0.8854
6 12 2 -4.7094 -0.0790
6 12 3 -14.2577 -0.1454
6 12 4 -57.9176 0.4594
6 12 5 0.9110 -0.8155
6 12 6 -25.2484 -0.4402
6 12 7 -9.8354 -0.0682
6 12 8 2.9925 0.7631
6 12 9 0.9496 0.0932
6 12 10 -29.4865 0.0612
6 12 11 11.0207 0.6593
6 12 12 1.8814 0.0292
6 12 13 5.4898 -0.0182
6 12 14 -8.2592 0.0982
6 12 15 -3.2462 1.1308
6 12 16 3.6057 1.7500
6 12 17 -4.5172 -1.0232
6 14 0 8.2195 -0.0313
6 14 1 -4.8052 0.1716
6 14 2 -15.3582 0.4913
6 14 3 -11.0388 0.3300
6 14 4 22.4592 -0.4709
6 14 5 14.4017 0.2243
6 14 6 -10.8301 -0.1002
6 14 7 13.2911 0.0957
6 14 8 -13.0514 -0.5667
6 14 9 -5.7121 0.0938
6 14 10 20.5434 0.1474
6 14 11 4.3319 0.2221
6 14 12 7.7573 0.1685
6 14 13 -4.0049 1.2228
6 14 14 4.1895 -0.4417
6 14 15 1.7423 -0.9086
6 16 0 3.0621 -0.5367
6 16 1 -19.1873 0.6514
6 16 2 4.3646 0.4353
6 16 3 -0.8918 0.1005
6 16 4 -6.0800 -0.1496
6 16 5 -25.6960 -0.2379
6 16 6 6.6339 -0.0077
6 16 7 0.8462 0.7237
6 16 8 6.2843 0.6132
6 16 9 13.0876 -0.3965
6 16 10 1.6888 -0.2370
6 16 11 1.3218 -1.2700
6 16 12 1.6763 0.1822
6 18 0 -8.1959 -0.0442
6 18 1 1.6607 0.0469
6 18 2 -9.2150 -0.6833
6 18 3 -2.1580 -1.2492
6 18 4 -10.5137 1.2196
6 18 5 10.3445 -0.0070
6 18 6 -4.1115 1.7534
6 18 7 -1.3734 -1.4218
7 1 0 80.3884 -4.6164
7 1 1 42.9201 -2.4560
7 1 2 54.8947 0.0304
7 1 3 71.9036 1.1917
7 1 4 80.3741 -4.0025
7 1 5 -1.9708 -0.0180
7 1 6 25.0944 3.7861
7 1 7 55.2963 1.1350
7 1 8 25.1327 0.8641
7 1 9 -9.3111 -0.2781
7 1 10 -14.0541 3.9001
7 1 11 10.0788 -0.4485
7 1 12 -20.7296 -0.2562
7 1 13 1.1242 -0.0319
7 1 14 -6.2205 0.0071
7 1 15 -0.9078 -0.6884
7 1 16 -9.7910 -2.0842
7 1 17 1.0678 0.4564
7 1 18 10.3549 -0.9950
7 1 19 -5.6135 -0.1649
7 1 20 -5.0074 -0.2209
7 1 21 2.3129 1.9083
7 1 22 -7.0900 2.0636
7 3 0 -40.9332 0.5150
7 3 1 -13.9083 1.7520
7 3 2 24.0197 -0.1203
7 3 3 13.9695 -2.9192
7 3 4 -24.9054 -0.5832
7 3 5 13.4965 -0.0315
7 3 6 29.2966 -0.6596
7 3 7 -15.9603 -2.3070
7 3 8 -22.0032 0.5265
7 3 9 -3.0587 0.8070
7 3 10 7.8081 -0.9232
7 3 11 -24.6512 0.3696
7 3 12 20.6588 0.5301
7 3 13 -4.4586 1.7291
7 3 14 -1.1242 -0.6843
7 3 15 -0.1800 0.6080
7 3 16 31.0680 0.7451
7 3 17 28.7381 -0.3624
7 3 18 14.6920 -0.4988
7 3 19 0.0756 0.2892
7 3 20 30.6605 0.4728
7 3 21 -5.3743 -0.5358
7 5 0 52.4224 1.9750
7 5 1 22.7396 1.0335
7 5 2 25.7835 -0.3058
7 5 3 -52.7346 0.7960
7 5 4 18.2707 0.9830
7 5 5 -25.0805 0.3355
7 5 6 -34.5162 -0.6057
7 5 7 -55.6028 0.4002
7 5 8 16.8611 -0.4884
7 5 9 -53.5231 -0.2083
7 5 10 -17.6092 -0.4785
7 5 11 -22.8123 -0.1644
7 5 12 -10.8849 -0.6071
7 5 13 -42.5029 -0.0943
7 5 14 16.5999 0.3185
7 5 15 -7.6047 -0.2365
7 5 16 0.7147 -0.2564
7 5 17 -38.0184 0.1821
7 5 18 -9.3065 0.9250
7 5 19 9.5088 -0.7431
7 5 20 -14.9102 -0.3961
7 5 21 -2.0126 1.6251
7 7 0 37.9175 -0.9276
7 7 1 -30.7306 -0.8026
7 7 2 -24.7438 -0.7243
7 7 3 31.2899 0.8164
7 7 4 7.7585 0.0413
7 7 5 2.1155 0.3398
7 7 6 -5.1443 0.1646
7 7 7 71.8440 0.7430
7 7 8 -39.5874 1.1852
7 7 9 22.2102 -0.1867
7 7 10 1.6302 0.0122
7 7 11 5.6525 -0.1521
7 7 12 -8.0513 1.0672
7 7 13 17.1577 -0.0226
7 7 14 -5.9373 -1.3527
7 7 15 -6.2898 -0.2374
7 7 16 -25.7901 0.6619
7 7 17 23.3194 -0.5074
7 7 18 10.4889 -0.3377
7 7 19 -3.1499 -0.3565
7 7 20 -2.0331 1.6854
7 9 0 -54.3729 0.9033
7 9 1 -6.2262 -0.3958
7 9 2 18.2618 -0.3230
7 9 3 1.8384 -0.8617
7 9 4 -37.4505 -0.2188
7 9 5 13.3633 -0.9357
7 9 6 2.8319 0.1584
7 9 7 -17.1458 0.0293
7 9 8 -16.9958 0.2464
7 9 9 30.5809 -0.2671
7 9 10 -20.7165 0.2502
7 9 11 15.3702 0.9401
7 9 12 -3.2169 0.1345
7 9 13 -1.3967 0.1089
7 9 14 -4.1535 -0.0451
7 9 15 -13.4324 0.6857
7 9 16 23.8019 -0.0093
7 9 17 -1.4152 -1.2577
7 9 18 -11.8520 -0.4614
7 9 19 0.3067 -1.2661
7 11 0 23.9849 0.1173
7 11 1 -10.6207 0.0348
7 11 2 -11.0767 1.0965
7 11 3 -49.3574 0.9747
7 11 4 20.7083 -0.2037
7 11 5 -6.8865 -0.2772
7 11 6 -9.6755 0.1705
7 11 7 3.1054 0.5828
7 11 8 -0.2414 -0.8058
7 11 9 -14.4634 -0.2904
7 11 10 -9.5851 0.0872
7 11 11 -13.4930 0.6722
7 11 12 -21.1643 -0.1827
7 11 13 -17.8227 -0.0527
7 11 14 -19.3798 0.3373
7 11 15 -3.1196 1.4001
7 11 16 -14.5398 -0.3894
7 11 17 -14.7877 -0.8488
7 13 0 -1.4531 -0.3950
7 13 1 6.8444 0.2536
7 13 2 9.4466 -0.2223
7 13 3 54.5965 -0.0666
7 13 4 28.3891 -0.0816
7 13 5 4.8301 0.9825
7 13 6 25.2764 0.6366
7 13 7 6.4848 -0.0558
7 13 8 2.5831 0.0036
7 13 9 19.2980 0.1696
7 13 10 -10.4510 0.3426
7 13 11 11.7870 -0.3060
7 13 12 -10.3689 0.5855
7 13 13 6.1374 -0.6099
7 13 14 -2.2252 0.2990
7 13 15 0.0693 -1.0963
7 15 0 -7.7033 0.1589
7 15 1 19.7057 -0.0390
7 15 2 12.9224 -0.4278
7 15 3 0.1900 -0.7929
7 15 4 -16.3224 0.0760
7 15 5 15.8001 -0.0899
7 15 6 8.8347 0.6763
7 15 7 1.4402 -0.3795
7 15 8 11.3385 -0.0131
7 15 9 -6.5856 0.2185
7 15 10 5.6126 1.0199
7 15 11 -4.3722 0.9297
7 15 12 -0.3864 -0.9641
7 17 0 5.9992 0.7637
7 17 1 -1.8353 -0.9238
7 17 2 2.6734 0.7307
7 17 3 -4.7017 1.3076
7 17 4 20.3649 0.8152
7 17 5 -4.3684 -0.4873
7 17 6 2.8850 -1.5109
7 17 7 -6.2801 -0.6354
7 17 8 4.0617 0.7878
8 0 0 15.3517 1.5917
8 0 2 1.5749 10.4073
8 0 4 -52.9897 4.6965
8 0 6 39.2682 4.1896
8 0 8 -32.9818 -6.4959
8 0 10 56.1139 -4.2188
8 0 12 34.9772 -8.2170
8 0 14 17.9200 0.6866
8 0 16 -3.5429 0.1298
8 0 18 -15.4210 6.3064
8 0 20 8.7053 1.3930
8 2 0 -58.5850 0.9275
8 2 1 -27.4694 -0.4475
8 2 2 -55.6214 -1.6433
8 2 3 -43.9105 -1.4767
8 2 4 -31.1317 0.5203
8 2 5 21.7131 2.6767
8 2 6 -60.5518 -0.5111
8 2 7 -29.2181 -0.0262
8 2 8 2.6965 0.3472
8 2 9 43.9246 3.2140
8 2 10 -26.4221 0.4963
8 2 11 17.3285 -1.8098
8 2 12 -6.3784 0.5605
8 2 13 9.1443 0.8360
8 2 14 5.1057 0.3088
8 2 15 12.1547 -2.9311
8 2 16 12.3136 -0.7390
8 2 17 0.9811 0.9849
8 2 18 -6.5290 -0.0431
8 2 19 20.5699 -1.8251
8 2 20 -14.7725 -2.2448
8 2 21 2.9972 -1.2709
8 4 0 7.8595 -0.7220
8 4 1 28.9134 0.9745
8 4 2 -41.5884 -1.1267
8 4 3 39.7237 0.1599
8 4 4 -21.8643 -0.4261
8 4 5 -3.3735 -0.7355
8 4 6 -41.6084 -1.2934
8 4 7 62.5427 -0.3613
8 4 8 -21.8491 1.1528
8 4 9 -2.0642 -0.1943
8 4 10 -10.0595 -0.4221
8 4 11 14.9687 0.1925
8 4 12 -4.6360 1.8950
8 4 13 18.9153 -0.1897
8 4 14 -11.2370 -0.3439
8 4 15 -3.9783 0.2705
8 4 16 -30.0843 0.9311
8 4 17 -10.9714 0.6215
8 4 18 5.1627 -1.6325
8 4 19 -18.7095 0.0903
8 4 20 -0.0048 0.0391
8 6 0 -19.5374 0.7483
8 6 1 -9.1361 -0.4474
8 6 2 38.3091 0.1685
8 6 3 15.1942 0.1017
8 6 4 17.6629 1.0625
8 6 5 12.0684 -0.4115
8 6 6 78.2744 0.0251
8 6 7 -19.2869 -0.4181
8 6 8 26.3518 -0.5861
8 6 9 23.0594 -0.5852
8 6 10 31.6646 0.2037
8 6 11 19.2168 0.5593
8 6 12 16.4823 -0.2059
8 6 13 3.3721 -0.7590
8 6 14 17.6805 0.5692
8 6 15 -0.7648 1.0089
8 6 16 40.1968 -0.5685
8 6 17 15.6429 0.2328
8 6 18 3.8003 -1.0572
8 6 19 3.5743 0.6322
8 8 0 4.3956 -0.0050
8 8 1 29.7209 -0.6472
8 8 2 -3.6094 0.6109
8 8 3 -23.3841 0.5508
8 8 4 -1.7559 -0.1667
8 8 5 1.0147 -0.0202
8 8 6 -37.0049 0.0222
8 8 7 -19.8782 0.4462
8 8 8 14.0295 0.2288
8 8 9 -15.0893 0.1540
8 8 10 -4.9407 -0.3461
8 8 11 -16.3523 -0.1454
8 8 12 -4.7913 -0.2996
8 8 13 12.2339 0.3145
8 8 14 -10.0645 0.1249
8 8 15 31.3136 -0.0421
8 8 16 -6.2409 -0.8103
8 8 17 -8.3516 -0.0391
8 8 18 5.2451 -0.4536
8 10 0 -5.8507 -0.7149
8 10 1 8.6307 0.7151
8 10 2 -39.7760 0.1118
8 10 3 26.6638 0.1687
8 10 4 -10.8075 -0.3191
8 10 5 -11.3837 0.5256
8 10 6 -3.8504 -0.0456
8 10 7 1.6773 0.0638
8 10 8 -11.6090 -0.0795
8 10 9 -21.8891 0.1775
8 10 10 -11.8059 0.7241
8 10 11 -5.8102 -0.2884
8 10 12 2.9282 -0.2889
8 10 13 -10.9980 -0.3031
8 10 14 12.4459 1.0510
8 10 15 -10.3076 0.0368
8 10 16 -8.2166 -0.8464
8 10 17 8.2734 2.5530
8 12 0 11.2038 -0.5224
8 12 1 -2.6038 -0.0032
8 12 2 37.2300 0.0100
8 12 3 3.4145 -0.5338
8 12 4 -11.0133 -0.0274
8 12 5 4.2796 -0.2869
8 12 6 -0.1482 -0.1031
8 12 7 -10.4476 -0.2980
8 12 8 10.5785 -0.0210
8 12 9 -8.3583 -0.0028
8 12 10 33.3852 0.0834
8 12 11 -5.0970 -0.0034
8 12 12 17.4773 0.0926
8 12 13 5.8634 0.3595
8 12 14 7.4983 -0.9857
8 12 15 2.9144 -2.1118
8 14 0 -2.2940 0.8985
8 14 1 -12.4172 0.5019
8 14 2 -24.5732 -0.0329
8 14 3 -40.6830 -0.0836
8 14 4 -7.4294 0.4787
8 14 5 -10.9621 -0.0655
8 14 6 -18.1269 -0.4037
8 14 7 0.7816 -0.2205
8 14 8 -12.1686 -0.0428
8 14 9 5.5001 0.2920
8 14 10 -14.2093 -1.1534
8 14 11 -2.9842 -1.6443
8 14 12 3.6962 -1.3747
8 16 0 -3.2005 -0.5578
8 16 1 -7.0490 -0.0695
8 16 2 -11.3535 -0.1087
8 16 3 13.4988 0.4884
8 16 4 -9.8053 -0.7505
8 16 5 -1.5217 0.5438
8 16 6 -11.7611 0.2954
8 16 7 3.1063 0.3813
8 16 8 -8.4594 -0.7652
8 16 9 -4.0682 -2.0036
8 18 0 2.4104 -0.6060
8 18 1 2.5303 -0.2423
8 18 2 1.9840 -2.3693
9 1 0 -16.4749 0.9536
9 1 1 -6.8203 -0.6427
9 1 2 6.4777 -4.6738
9 1 3 -6.6501 0.0640
9 1 4 30.1936 0.5078
9 1 5 -48.9784 -0.5562
9 1 6 -0.7170 -4.0477
9 1 7 6.4172 1.2255
9 1 8 24.4220 3.0095
9 1 9 -63.2780 -0.5914
9 1 10 -14.7568 -0.3721
9 1 11 -25.3288 1.2654
9 1 12 -11.9461 3.7002
9 1 13 -20.7847 -1.2020
9 1 14 -14.9048 -0.7368
9 1 15 12.0650 0.6728
9 1 16 -0.7737 1.4231
9 1 17 -1.0538 -2.3502
9 1 18 14.2284 -1.5670
9 1 19 -13.0519 1.0551
9 1 20 2.9888 0.4735
9 3 0 50.6515 2.1640
9 3 1 -8.8785 -1.1861
9 3 2 44.4390 1.0443
9 3 3 -8.0184 1.9009
9 3 4 20.9699 -0.2746
9 3 5 -18.4488 -2.7483
9 3 6 66.8675 0.0955
9 3 7 -29.6466 0.5193
9 3 8 -14.6121 -0.6499
9 3 9 -8.5419 -2.5374
9 3 10 16.4034 0.4764
9 3 11 -4.1595 0.7153
9 3 12 -12.8083 -0.7495
9 3 13 -10.4926 0.0064
9 3 14 0.2376 0.6032
9 3 15 -20.7887 0.6978
9 3 16 -16.5504 -0.6201
9 3 17 8.4583 -0.0175
9 3 18 -13.0153 1.3948
9 3 19 5.7047 -0.4167
9 5 0 -30.9930 -1.7581
9 5 1 11.2792 -0.4296
9 5 2 -2.4938 2.2684
9 5 3 5.1251 0.5272
9 5 4 -0.4448 -0.2319
9 5 5 39.2059 0.5101
9 5 6 -33.2186 1.3942
9 5 7 -0.0177 0.5607
9 5 8 20.3955 -0.8998
9 5 9 13.3237 0.1327
9 5 10 3.5595 -0.2876
9 5 11 -13.2710 -0.0411
9 5 12 8.0500 -0.8732
9 5 13 24.0114 0.1504
9 5 14 -10.2823 -0.2602
9 5 15 22.6036 -0.3373
9 5 16 9.8803 0.8332
9 5 17 0.3563 -1.1781
9 5 18 0.1546 0.7184
9 5 19 -1.9806 -0.5654
9 7 0 17.3630 -0.4326
9 7 1 -18.5911 0.5934
9 7 2 -21.7328 -1.1168
9 7 3 -25.1766 -0.8243
9 7 4 -4.0809 -0.7782
9 7 5 -50.7705 0.5673
9 7 6 -3.8678 0.4722
9 7 7 -1.7854 0.3033
9 7 8 -6.9245 -0.4155
9 7 9 -26.1857 -0.1263
9 7 10 -11.8185 0.6200
9 7 11 -6.1014 0.0838
9 7 12 17.1618 -0.2158
9 7 13 -42.6541 -0.2566
9 7 14 12.7998 0.5080
9 7 15 -27.2702 -0.3783
9 7 16 -17.2586 0.8019
9 7 17 -7.2286 0.6352
9 7 18 -4.8889 2.4245
9 9 0 14.6609 0.0959
9 9 1 -41.3156 0.3451
9 9 2 31.8822 0.0456
9 9 3 -0.0155 -0.2133
9 9 4 15.4292 -0.1979
9 9 5 18.9227 -0.4927
9 9 6 27.9348 0.0464
9 9 7 7.1235 -0.7897
9 9 8 3.3951 -0.1217
9 9 9 8.1208 0.2015
9 9 10 23.7524 -0.1833
9 9 11 7.5107 -1.0308
9 9 12 -17.7625 -0.1870
9 9 13 11.1810 0.5048
9 9 14 -14.3404 -0.1535
9 9 15 -10.8244 -0.4381
9 9 16 5.4867 1.9118
9 11 0 -13.0087 0.6881
9 11 1 30.2483 0.0498
9 11 2 10.9044 -0.0160
9 11 3 3.3331 -0.2118
9 11 4 15.2046 0.5098
9 11 5 16.9960 0.5649
9 11 6 5.5883 -0.1544
9 11 7 25.2023 -0.5895
9 11 8 6.7555 -0.3727
9 11 9 43.9953 0.2169
9 11 10 -11.2934 -0.3978
9 11 11 10.3207 0.1986
9 11 12 5.4172 -0.5867
9 11 13 2.1933 -0.4300
9 11 14 -3.1937 -1.8884
9 11 15 9.2100 1.0936
9 13 0 -1.3292 -0.2119
9 13 1 -7.5932 -0.9084
9 13 2 -19.9486 -0.5746
9 13 3 7.9851 0.5904
9 13 4 9.8861 -0.1830
9 13 5 -0.8424 -0.1387
9 13 6 11.7489 -0.2958
9 13 7 -5.9852 0.4411
9 13 8 7.5769 0.1172
9 13 9 -18.5963 -0.7471
9 13 10 -2.9805 -1.2199
9 13 11 7.5144 -0.8721
9 13 12 -8.0475 1.0107
9 15 0 6.1198 -0.9110
9 15 1 3.7729 -0.2792
9 15 2 28.2214 0.1427
9 15 3 8.7925 -0.4208
9 15 4 8.8532 -0.4911
9 15 5 -3.8759 -0.4633
9 15 6 9.3772 -0.7008
9 15 7 -0.8922 -0.6338
9 15 8 1.4618 0.0076
9 15 9 9.0394 1.0181
9 17 0 -1.3812 0.6920
9 17 1 6.5722 0.7533
9 17 2 -3.5412 0.5378
9 17 3 -2.5409 -0.3109
9 17 4 -2.1288 -0.4659
10 0 0 24.1002 -3.3373
10 0 2 -25.2254 1.7991
10 0 4 -41.5145 5.8164
10 0 6 -15.5339 6.5080
10 0 8 -53.9059 3.1498
10 0 10 -10.1828 -2.3323
10 0 12 -13.4530 -3.8945
10 0 14 28.9104 -5.5373
10 0 16 -1.0786 -1.4281
10 0 18 -10.6036 -0.9331
10 2 0 -4.4717 0.7767
10 2 1 16.3815 -1.2858
10 2 2 2.0165 0.3040
10 2 3 24.9141 -1.3289
10 2 4 -8.4850 -1.7090
10 2 5 44.7141 -0.7330
10 2 6 -19.4168 -0.0398
10 2 7 9.8472 1.0838
10 2 8 19.8772 -0.3717
10 2 9 32.2243 0.7696
10 2 10 16.9901 0.4587
10 2 11 0.9258 2.2333
10 2 12 26.2552 -0.0375
10 2 13 18.0366 -1.0323
10 2 14 -6.3818 0.1452
10 2 15 -11.7555 1.1197
10 2 16 16.0343 0.5580
10 2 17 -9.3030 -1.2623
10 2 18 3.4459 -0.6891
10 4 0 9.1470 0.0259
10 4 1 -4.7594 1.2298
10 4 2 3.3928 -0.3932
10 4 3 -13.4878 0.0783
10 4 4 14.9220 -0.2730
10 4 5 -21.2695 0.9558
10 4 6 2.4408 -0.1711
10 4 7 24.4823 -1.2724
10 4 8 -0.7566 -0.9309
10 4 9 1.0998 0.6605
10 4 10 -13.0278 0.4355
10 4 11 19.9065 -0.8785
10 4 12 20.3854 -0.3434
10 4 13 -19.7818 0.4115
10 4 14 21.7984 1.4934
10 4 15 21.5633 -0.0104
10 4 16 3.1817 -0.9572
10 4 17 2.2014 0.6199
10 4 18 -0.7204 0.3072
10 6 0 -0.3920 -0.3939
10 6 1 -7.4114 -0.1585
10 6 2 -19.4281 0.4502
10 6 3 11.5418 -0.0092
10 6 4 -30.2323 0.2937
10 6 5 16.6395 0.5130
10 6 6 -12.0912 -0.0370
10 6 7 -4.5347 -0.2128
10 6 8 -34.2625 0.7085
10 6 9 -0.6614 0.1583
10 6 10 -16.8380 -0.2784
10 6 11 8.3368 -1.0166
10 6 12 -61.6469 0.1749
10 6 13 19.0138 0.0479
10 6 14 -17.9452 -0.8492
10 6 15 -10.2680 0.0735
10 6 16 -4.6806 -0.2707
10 6 17 1.9500 1.0217
10 8 0 -32.6716 0.7428
10 8 1 38.7876 0.2156
10 8 2 11.7244 -0.4261
10 8 3 19.2596 -0.8302
10 8 4 10.6371 0.4861
10 8 5 9.6470 0.1412
10 8 6 -9.6360 -0.2096
10 8 7 0.7474 0.0235
10 8 8 -6.0192 0.5396
10 8 9 15.1853 0.4673
10 8 10 -10.8761 -0.5399
10 8 11 -19.3689 0.6738
10 8 12 19.2477 0.1902
10 8 13 0.8909 -0.4639
10 8 14 -1.8809 -0.5793
10 8 15 13.9016 -0.1061
10 8 16 4.3100 -2.7970
10 10 0 24.9929 -0.1017
10 10 1 5.5474 -0.2850
10 10 2 -19.0717 -0.1238
10 10 3 -13.3900 0.3449
10 10 4 -16.5876 0.1314
10 10 5 -20.0033 -0.5016
10 10 6 -5.7602 -0.7490
10 10 7 -21.3251 -0.1639
10 10 8 11.8618 0.4572
10 10 9 -28.7609 0.1615
10 10 10 -6.2193 0.1751
10 10 11 9.0196 -0.0007
10 10 12 -0.3575 0.7023
10 10 13 -1.1620 0.0942
10 10 14 12.4588 1.3491
10 12 0 -13.5046 -0.0355
10 12 1 -22.2572 -0.0229
10 12 2 -11.5851 -0.4269
10 12 3 -1.4246 -0.0599
10 12 4 -20.1017 -0.0688
10 12 5 -9.0359 0.1494
10 12 6 -29.7639 0.0638
10 12 7 -3.0091 0.2256
10 12 8 -29.3114 -0.0667
10 12 9 -8.6982 -1.1135
10 12 10 5.1497 -0.2619
10 12 11 -12.9223 1.6261
10 12 12 1.2165 0.8993
10 14 0 -2.4962 0.2771
10 14 1 16.1826 0.1397
10 14 2 -1.8458 0.4367
10 14 3 -3.7810 -0.1687
10 14 4 -15.1082 0.2795
10 14 5 2.0508 -0.3197
10 14 6 2.3477 0.2862
10 14 7 -3.0357 1.1368
10 14 8 6.4935 1.1159
10 14 9 -1.0611 0.4317
10 16 0 4.0840 0.9765
10 16 1 -10.3126 -0.1132
10 16 2 -6.5199 -0.2042
10 16 3 -4.5553 0.3744
10 16 4 8.4998 1.1465
11 1 0 -8.8977 -2.0080
11 1 1 17.3041 -0.3531
11 1 2 17.3638 2.0991
11 1 3 -0.8868 -0.3065
11 1 4 24.1980 -3.8146
11 1 5 -0.4515 -1.1723
11 1 6 17.0043 0.2225
11 1 7 15.9302 0.7045
11 1 8 14.7494 -3.5377
11 1 9 13.0550 -0.0349
11 1 10 -3.3973 2.5333
11 1 11 21.4106 0.2600
11 1 12 0.3425 -1.4170
11 1 13 -14.5533 0.9853
11 1 14 -16.0470 3.1507
11 1 15 12.5556 -0.7394
11 1 16 -8.9356 -2.4582
11 1 17 2.3991 1.7746
11 3 0 -19.4800 -0.7428
11 3 1 -1.5156 2.7419
11 3 2 -32.8589 0.3925
11 3 3 2.5776 -0.4893
11 3 4 -19.5040 1.1333
11 3 5 -9.7353 2.1517
11 3 6 -0.9163 -0.3419
11 3 7 -19.4544 -2.0907
11 3 8 -7.1502 0.4951
11 3 9 -18.4434 0.0132
11 3 10 4.5914 -0.8473
11 3 11 1.3783 -1.7003
11 3 12 -25.2178 0.7377
11 3 13 17.5235 1.2619
11 3 14 14.7433 -1.3552
11 3 15 -7.0994 -0.2749
11 3 16 -1.8832 0.7106
11 3 17 -1.2403 0.7141
11 5 0 -8.6444 0.8380
11 5 1 -11.2715 -0.7949
11 5 2 15.6467 -1.3665
11 5 3 -15.7784 -0.1444
11 5 4 9.2255 1.5027
11 5 5 -16.9853 -0.1655
11 5 6 4.1587 -0.0718
11 5 7 -18.9727 0.9103
11 5 8 14.4188 0.6625
11 5 9 -12.4279 -0.0498
11 5 10 18.5115 -0.3442
11 5 11 -39.9934 0.3854
11 5 12 30.5406 -0.1812
11 5 13 -13.9691 0.1309
11 5 14 -17.2239 0.0467
11 5 15 -9.1959 -0.0393
11 5 16 -1.6120 0.7221
11 7 0 25.4239 0.2572
11 7 1 9.9189 -1.3393
11 7 2 4.6005 -0.2127
11 7 3 2.3272 0.6023
11 7 4 6.7241 -0.5729
11 7 5 8.0603 -1.1319
11 7 6 19.4921 -0.5881
11 7 7 8.3678 0.6457
11 7 8 29.4013 0.3423
11 7 9 10.6393 -0.1280
11 7 10 8.6865 0.1784
11 7 11 32.9314 0.3347
11 7 12 10.4800 0.2889
11 7 13 1.3196 0.0789
11 7 14 13.4955 -0.3804
11 7 15 5.6911 -0.5549
11 9 0 -5.0682 -0.0387
11 9 1 -28.0888 0.7749
11 9 2 -9.7245 0.6570
11 9 3 -3.0428 0.5162
11 9 4 5.6077 -0.1880
11 9 5 9.4674 -0.0608
11 9 6 -2.4712 0.2735
11 9 7 23.3594 0.2269
11 9 8 -2.2088 -0.3335
11 9 9 1.9906 -0.7411
11 9 10 21.4063 0.4398
11 9 11 -1.2637 0.5873
11 9 12 2.5721 0.7793
11 9 13 5.7901 0.4425
11 11 0 -3.8004 -0.7349
11 11 1 -1.1461 -0.7526
11 11 2 25.4501 0.5604
11 11 3 0.5921 0.3650
11 11 4 14.7264 0.1525
11 11 5 -10.3802 -0.4150
11 11 6 27.4336 0.9136
11 11 7 -11.3311 0.7148
11 11 8 6.6649 -0.2279
11 11 9 11.9908 0.3949
11 11 10 -3.9416 1.4576
11 11 11 1.0758 -0.1716
11 13 0 16.4150 0.1949
11 13 1 4.1993 0.8251
11 13 2 8.1371 0.2517
11 13 3 -3.2648 -0.4193
11 13 4 15.6711 -0.6651
11 13 5 19.2038 0.3327
11 13 6 2.8148 1.2354
11 13 7 10.3470 0.0684
11 13 8 6.6811 -0.6560
11 13 9 5.2646 2.0590
11 15 0 -9.3853 -0.2617
11 15 1 1.5093 0.1982
11 15 2 -1.2569 0.3742
11 15 3 11.2898 0.8587
11 15 4 0.5568 -0.8633
12 0 0 28.9143 -3.4584
12 0 2 -0.2293 -2.7099
12 0 4 1.6503 0.0428
12 0 6 5.9159 4.4252
12 0 8 19.4510 4.2524
12 0 10 18.3375 3.7625
12 0 12 -4.6739 -0.9771
12 0 14 22.2572 -0.8743
12 2 0 8.8552 2.4437
12 2 1 -32.6889 -0.6673
12 2 2 7.7384 -0.9047
12 2 3 -16.3397 0.0111
12 2 4 -5.8131 0.8671
12 2 5 -7.8630 -1.3753
12 2 6 -11.2583 -1.6804
12 2 7 -3.2429 -0.7419
12 2 8 -18.7988 0.6954
12 2 9 -6.3631 0.5718
12 2 10 -4.3805 -1.2271
12 2 11 -16.8805 0.5922
12 2 12 14.3891 1.7082
12 2 13 9.2088 0.8087
12 2 14 -8.5408 0.2768
12 2 15 0.3638 -0.0468
12 4 0 6.1905 -0.2060
12 4 1 18.3958 0.1406
12 4 2 2.9373 1.1270
12 4 3 13.5737 0.6066
12 4 4 -0.8480 -0.2901
12 4 5 19.1298 -0.0479
12 4 6 -5.4427 0.4065
12 4 7 11.6658 0.4947
12 4 8 -10.9883 -0.6025
12 4 9 16.0112 -0.5353
12 4 10 -31.4437 -0.7859
12 4 11 13.1972 0.2187
12 4 12 -22.3658 0.6134
12 4 13 -20.8185 -1.2222
12 4 14 -4.4517 -0.7268
12 4 15 0.7490 0.6776
12 6 0 12.6474 -0.2583
12 6 1 -3.2989 0.2836
12 6 2 7.1158 -0.6412
12 6 3 2.2409 -0.0515
12 6 4 11.7751 -0.5375
12 6 5 2.0617 0.1346
12 6 6 -6.8799 0.4850
12 6 7 9.8755 0.0561
12 6 8 -2.0610 0.0285
12 6 9 -11.2870 -0.1841
12 6 10 7.2122 0.4281
12 6 11 -7.0054 0.1068
12 6 12 -0.0655 -0.9888
12 6 13 8.3833 -1.7524
12 6 14 7.9945 0.7237
12 8 0 -15.1634 -0.2584
12 8 1 -4.4272 -0.1296
12 8 2 -0.4284 0.1623
12 8 3 -2.0728 -0.1214
12 8 4 -10.9995 -0.3530
12 8 5 -21.5203 0.2615
12 8 6 2.0446 -0.3149
12 8 7 -19.5836 -0.6552
12 8 8 -25.4048 -0.4505
12 8 9 1.0777 0.5303
12 8 10 -18.3120 0.3565
12 8 11 -2.9089 0.0929
12 8 12 -8.9860 -0.0339
12 8 13 -3.2431 0.5669
12 10 0 -0.2802 0.2035
12 10 1 24.4415 0.4084
12 10 2 -9.1149 0.0367
12 10 3 1.1877 -0.7431
12 10 4 -22.0348 -0.0731
12 10 5 17.9433 0.5438
12 10 6 -26.6876 0.3528
12 10 7 -4.1676 -0.5852
12 10 8 0.3606 -0.2864
12 10 9 -5.5692 -0.3833
12 10 10 -7.8588 -1.6137
12 10 11 -6.2506 -1.5043
12 12 0 -3.6918 0.1662
12 12 1 1.2014 0.0582
12 12 2 -12.4460 -0.2080
12 12 3 6.3239 0.5115
12 12 4 8.5721 1.0282
12 12 5 -9.3510 0.8095
12 12 6 0.3266 -1.0025
12 12 7 4.8876 -1.5657
12 12 8 -0.9022 0.3725
12 14 0 4.5906 -0.1580
12 14 1 -7.1511 0.2757
12 14 2 4.7187 -0.3748
12 14 3 -4.7717 -1.0312
12 14 4 -9.5298 0.9511
13 1 0 -26.1898 2.5797
13 1 1 6.1999 -1.0211
13 1 2 -14.5048 -0.2802
13 1 3 -0.6963 0.1473
13 1 4 -9.6683 2.3334
13 1 5 -8.7739 -0.1050
13 1 6 -4.7130 -2.7360
13 1 7 -23.5364 0.0968
13 1 8 -10.4952 0.6979
13 1 9 -1.0631 -0.8322
13 1 10 -6.9268 -2.8341
13 1 11 6.7719 0.6384
13 1 12 1.2079 1.6517
13 1 13 -13.5135 -0.7587
13 1 14 -3.4452 -2.0007
13 3 0 9.9475 -0.1150
13 3 1 7.6531 -1.3430
13 3 2 10.9383 -0.1743
13 3 3 -2.2706 1.9857
13 3 4 13.0554 0.5116
13 3 5 -2.3804 -0.3471
13 3 6 6.2228 0.5177
13 3 7 1.6751 1.5363
13 3 8 24.4083 -0.2526
13 3 9 -11.3516 -1.3848
13 3 10 14.3459 0.5476
13 3 11 -7.6269 1.0775
13 3 12 -4.6193 -1.8450
13 3 13 7.3299 -1.1895
13 5 0 -16.3239 -2.0764
13 5 1 6.6379 -0.7160
13 5 2 -19.4379 0.6473
13 5 3 6.2711 -0.6843
13 5 4 -11.1835 -1.6025
13 5 5 -6.7644 -0.3058
13 5 6 8.9142 0.9047
13 5 7 6.3261 0.5147
13 5 8 -7.5633 0.0080
13 5 9 17.7265 0.5405
13 5 10 7.3103 0.6805
13 5 11 21.1632 -0.4487
13 5 12 14.0904 -0.9786
13 5 13 13.1008 2.1947
13 7 0 -11.4788 0.7070
13 7 1 -3.8094 0.9431
13 7 2 -4.4701 0.2276
13 7 3 -1.8876 -0.9133
13 7 4 -11.4292 0.4682
13 7 5 17.6727 -0.0684
13 7 6 -5.9883 -0.5476
13 7 7 -9.5907 -0.4983
13 7 8 17.1439 -0.3040
13 7 9 -2.4033 0.4256
13 7 10 9.7078 0.3781
13 7 11 -6.7189 0.7848
13 9 0 16.6685 0.2082
13 9 1 -3.1857 0.1708
13 9 2 7.0282 -0.3592
13 9 3 -7.4373 0.6178
13 9 4 26.6780 0.2117
13 9 5 -11.5467 0.2181
13 9 6 10.1324 -0.5140
13 9 7 14.9987 0.4284
13 9 8 6.8661 -0.4604
13 9 9 -0.2464 0.0673
13 9 10 1.6551 -0.0056
13 11 0 1.3560 -0.1713
13 11 1 -10.4799 -0.5467
13 11 2 6.3973 -0.1130
13 11 3 7.8923 -0.0839
13 11 4 -5.7994 -0.6590
13 11 5 4.2055 -0.9055
13 11 6 9.4880 -0.2611
13 11 7 -2.1168 0.8671
13 13 0 -7.8976 0.7337
13 13 1 3.4757 -1.3637
13 13 2 -4.3216 -0.7813
13 13 3 -6.6667 -0.6596
14 0 0 6.8936 -5.5805
14 0 2 6.1056 -3.2519
14 0 4 -6.5383 -4.8064
14 0 6 -16.9275 0.6594
14 0 8 8.3429 1.6997
14 0 10 0.4810 3.6871
14 0 12 -7.7273 1.8561
14 2 0 6.4526 -0.8727
14 2 1 9.4764 1.9911
14 2 2 -1.0232 1.1130
14 2 3 10.8945 -1.1542
14 2 4 9.7174 -1.0239
14 2 5 9.0654 -0.0651
14 2 6 12.9771 0.4267
14 2 7 22.9602 -1.9971
14 2 8 -6.5563 -1.3591
14 2 9 4.6158 0.6567
14 2 10 -4.4476 2.3256
14 2 11 -0.7614 -1.5231
14 4 0 10.4246 1.2605
14 4 1 -27.7904 0.1772
14 4 2 12.2191 -0.3490
14 4 3 -9.4650 -0.7630
14 4 4 -2.4923 1.0125
14 4 5 0.2924 0.9255
14 4 6 3.2269 -0.2270
14 4 7 -18.3465 -0.6252
14 4 8 6.5725 0.2129
14 4 9 -4.3076 0.0165
14 4 10 8.0146 -1.1701
14 4 11 -3.5891 -1.3079
14 6 0 2.5742 -0.2247
14 6 1 3.3758 -0.2660
14 6 2 12.3742 -0.1453
14 6 3 -9.9498 0.3646
14 6 4 15.8761 0.1358
14 6 5 -7.0982 -0.4484
14 6 6 -10.4877 -0.0893
14 6 7 8.3238 0.0909
14 6 8 -9.3954 0.2866
14 6 9 -2.1042 0.8689
14 6 10 -14.8225 0.1921
14 8 0 6.1952 0.5871
14 8 1 6.0220 0.2863
14 8 2 -10.4128 -0.4320
14 8 3 12.2924 0.5365
14 8 4 -11.7606 0.4038
14 8 5 0.2503 0.3716
14 8 6 6.4358 0.9388
14 8 7 -2.6893 -0.6637
14 8 8 -4.2549 0.8727
14 10 0 -10.3020 -0.5602
14 10 1 -1.2025 0.1723
14 10 2 3.5578 0.9392
14 10 3 -4.2388 0.5203
14 10 4 0.6121 0.2629
14 10 5 2.6095 1.2687
14 10 6 -7.1638 0.0622
14 12 0 4.2417 -0.3112
14 12 1 0.7452 1.2425
15 1 0 7.8265 0.6175
15 1 1 -1.8942 0.5499
15 1 2 4.1877 2.5851
15 1 3 9.8364 1.5332
15 1 4 3.0295 0.0313
15 1 5 6.4292 -0.9378
15 1 6 6.7705 1.4137
15 1 7 -6.1396 0.5319
15 1 8 -0.6155 -1.4900
15 1 9 0.2817 -0.2924
15 3 0 -19.8060 -0.5472
15 3 1 12.5967 0.3811
15 3 2 -9.2684 -0.1561
15 3 3 -4.3091 -0.8582
15 3 4 -11.6136 -0.0545
15 3 5 -0.4728 1.2633
15 3 6 -18.9790 0.6232
15 3 7 1.6285 -0.0486
15 3 8 -3.8057 -0.3248
15 3 9 4.6149 -0.0885
15 5 0 6.1426 0.6850
15 5 1 13.3149 0.0961
15 5 2 -9.5053 -1.6633
15 5 3 10.4156 -0.3786
15 5 4 0.9482 0.2324
15 5 5 -3.8453 0.5062
15 5 6 8.1074 -0.0429
15 5 7 -1.8062 -0.5021
15 5 8 1.7714 1.8381
15 7 0 0.3429 0.5285
15 7 1 -11.5062 -0.8248
15 7 2 4.6362 1.7864
15 7 3 -1.8732 0.7608
15 7 4 -1.1815 0.2681
15 7 5 4.2408 -1.0549
15 7 6 -0.1207 -1.7036
15 9 0 -4.0836 -0.4992
15 9 1 6.5565 0.3131
15 9 2 2.8319 -0.4757
15 9 3 0.3375 -1.6600
15 9 4 0.5214 0.2642
16 0 0 -7.3191 2.4656
16 0 2 4.5211 -2.2357
16 0 4 1.0434 -1.7637
16 0 6 1.5949 -3.3208
16 2 0 0.8884 0.4531
16 2 1 -8.5952 -0.4769
16 2 2 -4.8989 -0.7600
16 2 3 -9.3188 1.7523
16 2 4 2.9077 0.9921
16 2 5 -6.7680 -0.4684
16 2 6 1.5634 -1.2786
16 4 0 2.2208 -0.4822
16 4 1 -6.4792 -0.6038
16 4 2 4.5702 0.9309
16 4 3 5.9077 1.0870
16 4 4 -0.7073 0.6629
16 4 5 5.9593 0.0302
16 6 0 -7.4147 0.4734
16 6 1 -1.4069 1.2805
16 6 2 0.6807 0.1528
16 6 3 -5.6545 -0.3708
16 6 4 -1.5747 -1.8866
16 8 0 4.5757 -0.6580
16 8 1 1.6952 -1.0351
17 1 0 2.5282 -0.2392
17 1 1 -0.2851 0.1029
17 1 2 -0.2497 0.0630
17 1 3 1.8619 -1.8289
17 3 0 3.7494 -0.7780
17 3 1 5.0250 -1.2406
17 3 2 4.9121 -0.6588
17 5 0 -0.1441 -1.0744
0 0 0 0.0 0.0
;
_shelx_fab_checksum              87224
_olex2_submission_special_instructions 'No special instructions were received'
_oxdiff_exptl_absorpt_empirical_details 
;
Empirical correction (ABSPACK) includes:
- Absorption correction using spherical harmonics
- Frame scaling
- B-factor correction
;
_oxdiff_exptl_absorpt_empirical_full_max 3.171
_oxdiff_exptl_absorpt_empirical_full_min 0.472
####################################################################### 
# 
# This file contains crystal structure data downloaded from the 
# Cambridge Structural Database (CSD) hosted by the Cambridge 
# Crystallographic Data Centre (CCDC).
# 
# Full information about CCDC data access policies and citation 
# guidelines are available at http://www.ccdc.cam.ac.uk/access/V1 
# 
# Audit and citation data items may have been added by the CCDC. 
# Please retain this information to preserve the provenance of 
# this file and to allow appropriate attribution of the data. 
# 
#######################################################################

data_at1607-mhx373
_database_code_depnum_ccdc_archive 'CCDC 2478331'
loop_
_audit_author_name
_audit_author_address
'Ana Torvisco'
;Technical University of Graz
Austria
;

_audit_update_record             
;
2025-08-04 deposited with the CCDC.	2025-09-16 downloaded from the CCDC.
;
_publcif_datablock.id            {62dd459e-ed6a-4b66-bde5-e9e92db90ab4}
# publcif _publ_body_element loop end
_audit_creation_date             2024-12-11
_audit_creation_method           
;
Olex2 1.5-ac6-020
(compiled 2024.02.14 svn.r2f8d729c for Rigaku Oxford Diffraction, GUI svn.r6966)
;
_shelx_SHELXL_version_number     2019/3
_chemical_name_common            ?
_chemical_name_systematic        ?
_chemical_formula_moiety         'C41 H42 Fe Ge O4'
_chemical_formula_sum            'C41 H42 Fe Ge O4'
_chemical_formula_weight         727.18
_chemical_melting_point          ?
_chemical_oxdiff_formula         C43H42GeO5Fe
_chemical_oxdiff_usercomment     MHX373
loop_
_atom_type_symbol
_atom_type_description
_atom_type_scat_dispersion_real
_atom_type_scat_dispersion_imag
_atom_type_scat_source
C C 0.0181 0.0091 'International Tables Vol C Tables 4.2.6.8 and 6.1.1.4'
H H 0.0000 0.0000 'International Tables Vol C Tables 4.2.6.8 and 6.1.1.4'
Fe Fe -1.1336 3.1974 'International Tables Vol C Tables 4.2.6.8 and 6.1.1.4'
Ge Ge -1.0885 0.8855 'International Tables Vol C Tables 4.2.6.8 and 6.1.1.4'
O O 0.0492 0.0322 'International Tables Vol C Tables 4.2.6.8 and 6.1.1.4'

_shelx_space_group_comment       
;
The symmetry employed for this shelxl refinement is uniquely defined
by the following loop, which should always be used as a source of
symmetry information in preference to the above space-group names.
They are only intended as comments.
;
_space_group_crystal_system      orthorhombic
_space_group_IT_number           61
_space_group_name_H-M_alt        'P b c a'
_space_group_name_Hall           '-P 2ac 2ab'
loop_
_space_group_symop_operation_xyz
'x, y, z'
'-x+1/2, -y, z+1/2'
'x+1/2, -y+1/2, -z'
'-x, y+1/2, -z+1/2'
'-x, -y, -z'
'x-1/2, y, -z-1/2'
'-x-1/2, y-1/2, z'
'x, -y-1/2, z-1/2'

_cell_length_a                   18.39641(10)
_cell_length_b                   14.34083(10)
_cell_length_c                   26.21799(18)
_cell_angle_alpha                90
_cell_angle_beta                 90
_cell_angle_gamma                90
_cell_volume                     6916.82(8)
_cell_formula_units_Z            8
_cell_measurement_reflns_used    53732
_cell_measurement_temperature    100.00(10)
_cell_measurement_theta_max      79.1520
_cell_measurement_theta_min      3.3680
_shelx_estimated_absorpt_T_max   0.669
_shelx_estimated_absorpt_T_min   0.454
_exptl_absorpt_coefficient_mu    4.756
_exptl_absorpt_correction_T_max  1.000
_exptl_absorpt_correction_T_min  0.727
_exptl_absorpt_correction_type   gaussian
_exptl_absorpt_process_details   
;
CrysAlisPro 1.171.43.143a (Rigaku Oxford Diffraction, 2024)
Numerical absorption correction based on gaussian integration over
a multifaceted crystal model
Empirical absorption correction using spherical harmonics,
implemented in SCALE3 ABSPACK scaling algorithm.
;
_exptl_absorpt_special_details   ?
_exptl_crystal_colour            red
_exptl_crystal_colour_primary    red
_exptl_crystal_density_diffrn    1.397
_exptl_crystal_density_meas      ?
_exptl_crystal_density_method    ?
_exptl_crystal_description       block
_exptl_crystal_F_000             3024
loop_
_exptl_crystal_face_index_h
_exptl_crystal_face_index_k
_exptl_crystal_face_index_l
_exptl_crystal_face_perp_dist
2 0 1 0.0437
0 1 -1 0.0857
0 -1 1 0.1018
1 0 0 0.0435
-1 0 0 0.0593
0 -2 1 0.1033
0 2 -1 0.0896
0 -1 0 0.1043
2 0 -1 0.0443
-2 0 1 0.0567
0 2 1 0.0897
0 -1 -1 0.0942
1 0 -1 0.0494
-1 0 1 0.0555
0 0 -1 0.0451
0 0 1 0.0472
-2 -1 1 0.0767
2 1 -2 0.0593
2 1 0 0.0683
-1 0 -1 0.0582
1 0 1 0.0447
-1 -1 1 0.0858

_exptl_crystal_size_max          0.197
_exptl_crystal_size_mid          0.103
_exptl_crystal_size_min          0.092
loop_
_exptl_oxdiff_crystal_face_indexfrac_h
_exptl_oxdiff_crystal_face_indexfrac_k
_exptl_oxdiff_crystal_face_indexfrac_l
_exptl_oxdiff_crystal_face_x
_exptl_oxdiff_crystal_face_y
_exptl_oxdiff_crystal_face_z
1.9989 -0.0004 0.9992 -0.0319 -0.1124 0.1334
-0.0000 0.9997 -0.9985 -0.0002 0.1051 0.0626
0.0000 -0.9997 0.9985 0.0002 -0.1051 -0.0626
0.9995 -0.0000 -0.0003 0.0096 -0.0426 0.0714
-0.9995 0.0000 0.0003 -0.0096 0.0426 -0.0714
0.0001 -1.9991 0.9972 0.0516 -0.1829 -0.1159
-0.0001 1.9991 -0.9972 -0.0516 0.1829 0.1159
0.0001 -0.9994 -0.0012 0.0514 -0.0778 -0.0532
1.9991 0.0002 -1.0003 0.0704 -0.0578 0.1522
-1.9991 -0.0002 1.0003 -0.0704 0.0578 -0.1522
-0.0002 1.9985 1.0022 -0.1539 0.1283 0.0971
0.0001 -0.9991 -1.0010 0.1025 -0.0505 -0.0439
0.9996 0.0003 -1.0000 0.0608 -0.0152 0.0808
-0.9996 -0.0003 1.0000 -0.0608 0.0152 -0.0808
0.0001 0.0003 -0.9997 0.0512 0.0273 0.0094
-0.0001 -0.0003 0.9997 -0.0512 -0.0273 -0.0094
-1.9990 -0.9996 0.9990 -0.0191 -0.0200 -0.2055
1.9990 0.9999 -1.9987 0.0702 0.0473 0.2149
1.9989 0.9993 0.0007 -0.0321 -0.0073 0.1961
-0.9994 0.0003 -0.9995 0.0415 0.0699 -0.0620
0.9994 -0.0003 0.9995 -0.0415 -0.0699 0.0620
-0.9995 -0.9996 0.9987 -0.0094 -0.0626 -0.1340

_exptl_transmission_factor_max   ?
_exptl_transmission_factor_min   ?
_diffrn_reflns_av_R_equivalents  0.0376
_diffrn_reflns_av_unetI/netI     0.0124
_diffrn_reflns_Laue_measured_fraction_full 0.999
_diffrn_reflns_Laue_measured_fraction_max 0.999
_diffrn_reflns_limit_h_max       22
_diffrn_reflns_limit_h_min       -20
_diffrn_reflns_limit_k_max       17
_diffrn_reflns_limit_k_min       -16
_diffrn_reflns_limit_l_max       31
_diffrn_reflns_limit_l_min       -31
_diffrn_reflns_number            127927
_diffrn_reflns_point_group_measured_fraction_full 0.999
_diffrn_reflns_point_group_measured_fraction_max 0.999
_diffrn_reflns_theta_full        67.493
_diffrn_reflns_theta_max         67.493
_diffrn_reflns_theta_min         3.371
_diffrn_ambient_environment      N~2~
_diffrn_ambient_temperature      100.00(10)
_diffrn_detector                 'Hybrid Pixel Array Detector'
_diffrn_detector_area_resol_mean 10.0000
_diffrn_detector_type            'HyPix-Arc 100'
_diffrn_measured_fraction_theta_full 0.999
_diffrn_measured_fraction_theta_max 0.999
_diffrn_measurement_details      
;
List of Runs (angles in degrees, time in seconds):

  # Type    Start    End  Width  t~exp~   \w     \q     \k     \f   Frames
#--------------------------------------------------------------------------
  1  \w    -48.00 -13.00   0.50    0.88    --    4.00 125.00 -25.50   70
  2  \w    -46.00 -13.00   0.50    0.88    --    8.00 126.00 103.44   66
  3  \w    -31.00  -1.00   0.50    0.88    --   12.00 110.00-147.25   60
  4  \w    -14.00  12.00   0.50    0.88    --   20.00  93.00 -89.60   52
  5  \w      3.00  31.00   0.50    0.88    --   24.00  72.00  54.67   56
  6  \w      2.00  30.00   0.50    0.88    --   24.00  73.00 171.40   56
  7  \w      8.00  37.00   0.50    0.88    --   28.00  67.00 117.64   58
  8  \w   -139.00 -47.00   0.50    0.88    --  -64.00 -54.00 113.59  184
  9  \w   -139.00 -47.00   0.50    0.88    --  -64.00 -55.00-172.05  184
 10  \w    -71.00  -7.00   0.50    0.88    --  -80.25  61.00  30.00  128
 11  \w    -35.00  -2.00   0.50    0.88    --  -80.25  30.00   0.00   66
 12  \w   -105.00 -13.00   0.50    0.88    --  -80.25  77.00  90.00  184
 13  \w   -105.00 -13.00   0.50    0.88    --  -80.25  77.00 -90.00  184
 14  \w    -51.00  -4.00   0.50    0.88    --  -80.25  45.00 -30.00   94
 15  \w   -105.00 -13.00   0.50    0.88    --  -80.25  77.00 -90.00  184
 16  \w   -165.00 -73.00   0.50    0.88    --  -88.50 -46.00-101.15  184
 17  \w     36.00 112.00   0.50    0.88    --  106.74-125.00-150.00  152
 18  \w     36.00 112.00   0.50    0.88    --  106.74-125.00-150.00  152
 19  \w     92.00 178.00   0.50    0.88    --  106.74  45.00-120.00  172
 20  \w     36.00 112.00   0.50    0.88    --  106.74-125.00 -30.00  152
 21  \w     40.00 105.00   0.50    0.88    --  106.74 -95.00  60.00  130
 22  \w    101.00 174.00   0.50    0.88    --  106.74  77.00-180.00  146
 23  \w     95.00 177.00   0.50    0.88    --  106.74 125.00  90.00  164
 24  \w     90.00 178.00   0.50    0.88    --  106.74  30.00 -30.00  176
 25  \w    101.00 174.00   0.50    0.88    --  106.74  77.00 -90.00  146
 26  \w     90.00 178.00   0.50    0.88    --  106.74  30.00  30.00  176
 27  \w     34.00  71.00   0.50    0.88    --  106.74 -61.00-120.00   74
 28  \w     92.00 178.00   0.50    0.88    --  106.74  45.00 -90.00  172
 29  \w     40.00 105.00   0.50    0.88    --  106.74 -77.00-150.00  130
 30  \w     36.00 112.00   0.50    0.88    --  106.74-125.00  60.00  152
 31  \w     40.00 105.00   0.50    0.88    --  106.74 -95.00   0.00  130
 32  \w     40.00 105.00   0.50    0.88    --  106.74 -77.00-180.00  130
 33  \w     90.00 178.00   0.50    0.88    --  106.74  30.00-150.00  176
 34  \w     36.00 112.00   0.50    0.88    --  106.74-125.00 120.00  152
 35  \w     40.00 105.00   0.50    0.88    --  106.74 -95.00-180.00  130
 36  \w     40.00 105.00   0.50    0.88    --  106.74 -95.00 150.00  130
 37  \w     40.00 105.00   0.50    0.88    --  106.74 -95.00  30.00  130
 38  \w     40.00 110.00   0.50    0.88    --  110.00-121.00  -9.29  140
 39  \w     40.00 110.00   0.50    0.88    --  110.00-123.00 -90.42  140
 40  \w     41.00 108.00   0.50    0.88    --  110.00-107.00 129.06  134
 41  \w     17.00  44.00   0.50    0.88    --   36.00  63.00 -19.02   54
 42  \w   -139.00 -47.00   0.50    0.88    --  -64.00 -53.00   6.71  184
;
_diffrn_measurement_device       'four-circle diffractometer'
_diffrn_measurement_device_type  'XtaLAB Synergy, Dualflex, HyPix-Arc 100'
_diffrn_measurement_method       '\w scans'
_diffrn_orient_matrix_type       
'CrysAlisPro convention (1999,Acta A55,543-557)'
_diffrn_orient_matrix_UB_11      0.0096197000
_diffrn_orient_matrix_UB_12      -0.0513326000
_diffrn_orient_matrix_UB_13      -0.0511844000
_diffrn_orient_matrix_UB_21      -0.0425782000
_diffrn_orient_matrix_UB_22      0.0778788000
_diffrn_orient_matrix_UB_23      -0.0273118000
_diffrn_orient_matrix_UB_31      0.0714502000
_diffrn_orient_matrix_UB_32      0.0532938000
_diffrn_orient_matrix_UB_33      -0.0093708000
_diffrn_radiation_monochromator  mirror
_diffrn_radiation_probe          x-ray
_diffrn_radiation_type           'Cu K\a'
_diffrn_radiation_wavelength     1.54184
_diffrn_source                   'micro-focus sealed X-ray tube'
_diffrn_source_type              'PhotonJet (Cu) X-ray Source'
_reflns_Friedel_coverage         0.000
_reflns_Friedel_fraction_full    .
_reflns_Friedel_fraction_max     .
_reflns_number_gt                5791
_reflns_number_total             6219
_reflns_special_details          
;
 Reflections were merged by SHELXL according to the crystal
 class for the calculation of statistics and refinement.
 
 _reflns_Friedel_fraction is defined as the number of unique
 Friedel pairs measured divided by the number that would be
 possible theoretically, ignoring centric projections and
 systematic absences.
;
_reflns_threshold_expression     'I > 2\s(I)'
_computing_cell_refinement       'CrysAlisPro 1.171.43.143a (Rigaku OD, 2024)'
_computing_data_collection       
'CrysAlisPro system (CCD 43.143a 64-bit (release 25-10-2024))'
_computing_data_reduction        'CrysAlisPro 1.171.43.143a (Rigaku OD, 2024)'
_computing_molecular_graphics    'Olex2 1.5-ac6-020 (Dolomanov et al., 2009)'
_computing_publication_material  'Olex2 1.5-ac6-020 (Dolomanov et al., 2009)'
_computing_structure_refinement  'XL  (Sheldrick, 2008)'
_computing_structure_solution    
'olex2.solve 1.5-ac6-020 (Bourhis et al., 2015)'
_refine_diff_density_max         0.279
_refine_diff_density_min         -0.246
_refine_diff_density_rms         0.036
_refine_ls_extinction_coef       .
_refine_ls_extinction_method     none
_refine_ls_goodness_of_fit_ref   1.035
_refine_ls_hydrogen_treatment    constr
_refine_ls_matrix_type           full
_refine_ls_number_parameters     489
_refine_ls_number_reflns         6219
_refine_ls_number_restraints     450
_refine_ls_R_factor_all          0.0267
_refine_ls_R_factor_gt           0.0240
_refine_ls_restrained_S_all      1.001
_refine_ls_shift/su_max          0.004
_refine_ls_shift/su_mean         0.000
_refine_ls_structure_factor_coef Fsqd
_refine_ls_weighting_details     
'w=1/[\s^2^(Fo^2^)+(0.0296P)^2^+3.4376P] where P=(Fo^2^+2Fc^2^)/3'
_refine_ls_weighting_scheme      calc
_refine_ls_wR_factor_gt          0.0598
_refine_ls_wR_factor_ref         0.0611
_refine_special_details          ?
_olex2_refinement_description    
;
1. Restrained distances
 O3-C3 \\sim O3A-C3
 with sigma of 0.02
 C40-C41 \\sim C41-C37
 with sigma of 0.02
 C37-C38 \\sim C37A-C38A
 with sigma of 0.02
 C37-C41 \\sim C37A-C41A
 with sigma of 0.02
 C38-C39 \\sim C38A-C39A
 with sigma of 0.02
 C39-C40 \\sim C39A-C40A
 with sigma of 0.02
 C40-C41 \\sim C40A-C41A
 with sigma of 0.02
 Fe1-C37 \\sim Fe1-C37A
 with sigma of 0.04
 Fe1-C38 \\sim Fe1-C38A
 with sigma of 0.04
 Fe1-C39 \\sim Fe1-C39A
 with sigma of 0.04
 Fe1-C40 \\sim Fe1-C40A
 with sigma of 0.04
 Fe1-C41 \\sim Fe1-C41A
 with sigma of 0.04
 C37-C39 \\sim C37A-C39A
 with sigma of 0.04
 C37-C40 \\sim C37A-C40A
 with sigma of 0.04
 C38-C40 \\sim C38A-C40A
 with sigma of 0.04
 C38-C41 \\sim C38A-C41A
 with sigma of 0.04
 C39-C41 \\sim C39A-C41A
 with sigma of 0.04
2. Rigid bond restraints
 C37, C41
 with sigma for 1-2 distances of 0.01 and sigma for 1-3 distances of 0.01
 C41, C40
 with sigma for 1-2 distances of 0.01 and sigma for 1-3 distances of 0.01
 C37, C41, C40, C39, C38
 with sigma for 1-2 distances of 0.01 and sigma for 1-3 distances of 0.01
3. Uiso/Uaniso restraints and constraints
All non-hydrogen atoms have similar U: within 1.7A with sigma of 0.04 and sigma
for terminal atoms of 0.08 within 1.7A
Uanis(C41) \\sim Ueq, Uanis(C40) \\sim Ueq: with sigma of 0.1 and sigma for
terminal atoms of 0.2
Uanis(C39A) \\sim Ueq: with sigma of 0.1 and sigma for terminal atoms of 0.2
4. Rigid body (RIGU) restrains
 C37, C41, C40, C39, C38
 with sigma for 1-2 distances of 0.004 and sigma for 1-3 distances of 0.004
 C39A
 with sigma for 1-2 distances of 0.002 and sigma for 1-3 distances of 0.002
5. Others
 Sof(O3A)=1-FVAR(1)
 Sof(O3)=FVAR(1)
 Sof(C40A)=Sof(H40A)=Sof(C39A)=Sof(H39A)=Sof(C38A)=Sof(H38A)=Sof(C37A)=
 Sof(H37A)=Sof(C41A)=Sof(H41A)=1-FVAR(2)
 Sof(C37)=Sof(H37)=Sof(C38)=Sof(H38)=Sof(C39)=Sof(H39)=Sof(C40)=Sof(H40)=
 Sof(C41)=Sof(H41)=FVAR(2)
6.a Aromatic/amide H refined with riding coordinates:
 C7(H7), C9(H9), C16(H16), C18(H18), C25(H25), C27(H27), C33(H33), C34(H34),
 C35(H35), C36(H36), C37(H37), C38(H38), C39(H39), C40(H40), C41(H41),
 C40A(H40A), C39A(H39A), C38A(H38A), C37A(H37A), C41A(H41A)
6.b Idealised Me refined as rotating group:
 C11(H11A,H11B,H11C), C12(H12A,H12B,H12C), C13(H13A,H13B,H13C), C20(H20A,H20B,
 H20C), C21(H21A,H21B,H21C), C22(H22A,H22B,H22C), C29(H29A,H29B,H29C), C30(H30A,
 H30B,H30C), C31(H31A,H31B,H31C)
;
_atom_sites_solution_hydrogens   geom
_atom_sites_solution_primary     iterative
_atom_sites_solution_secondary   ?
loop_
_atom_site_label
_atom_site_type_symbol
_atom_site_fract_x
_atom_site_fract_y
_atom_site_fract_z
_atom_site_U_iso_or_equiv
_atom_site_adp_type
_atom_site_occupancy
_atom_site_site_symmetry_order
_atom_site_calc_flag
_atom_site_refinement_flags_posn
_atom_site_refinement_flags_adp
_atom_site_refinement_flags_occupancy
_atom_site_disorder_assembly
_atom_site_disorder_group
Ge1 Ge 0.58435(2) 0.29053(2) 0.60165(2) 0.02608(6) Uani 1 1 d . . . . .
Fe1 Fe 0.34639(2) 0.25334(2) 0.58061(2) 0.02797(7) Uani 1 1 d D . . . .
O1 O 0.51130(7) 0.43527(8) 0.55728(4) 0.0367(3) Uani 1 1 d . U . . .
O2 O 0.68456(7) 0.18065(10) 0.65288(6) 0.0495(3) Uani 1 1 d . U . . .
O3 O 0.6858(5) 0.3257(5) 0.5239(3) 0.0437(15) Uani 0.70(6) 1 d D U P A 1
O4 O 0.50196(7) 0.17187(9) 0.66236(5) 0.0396(3) Uani 1 1 d . U . . .
C1 C 0.54693(8) 0.42291(11) 0.59570(6) 0.0277(3) Uani 1 1 d . U . . .
C2 C 0.66100(9) 0.25947(13) 0.65461(7) 0.0344(4) Uani 1 1 d . U . . .
C3 C 0.63294(9) 0.27634(12) 0.53192(7) 0.0348(4) Uani 1 1 d D U . . .
C4 C 0.50031(9) 0.20498(11) 0.61940(7) 0.0300(4) Uani 1 1 d . U . . .
C5 C 0.56634(8) 0.50085(11) 0.63115(6) 0.0272(3) Uani 1 1 d . U . . .
C6 C 0.60588(9) 0.57637(12) 0.61085(6) 0.0326(4) Uani 1 1 d . U . . .
C7 C 0.62509(10) 0.64897(12) 0.64304(7) 0.0361(4) Uani 1 1 d . U . . .
H7 H 0.653116 0.699069 0.629794 0.043 Uiso 1 1 calc R U . . .
C8 C 0.60463(9) 0.65085(12) 0.69422(7) 0.0340(4) Uani 1 1 d . U . . .
C9 C 0.56511(9) 0.57659(12) 0.71302(6) 0.0319(4) Uani 1 1 d . U . . .
H9 H 0.550177 0.577546 0.747706 0.038 Uiso 1 1 calc R U . . .
C10 C 0.54635(8) 0.50019(12) 0.68282(6) 0.0280(3) Uani 1 1 d . U . . .
C11 C 0.62813(12) 0.57957(14) 0.55543(7) 0.0448(5) Uani 1 1 d . U . . .
H11A H 0.649760 0.519692 0.545717 0.067 Uiso 1 1 calc R U . . .
H11B H 0.663790 0.629493 0.550387 0.067 Uiso 1 1 calc R U . . .
H11C H 0.585283 0.591592 0.534212 0.067 Uiso 1 1 calc R U . . .
C12 C 0.62641(12) 0.73128(14) 0.72813(8) 0.0470(5) Uani 1 1 d . U . . .
H12A H 0.679408 0.732268 0.731837 0.070 Uiso 1 1 calc R U . . .
H12B H 0.603865 0.723780 0.761747 0.070 Uiso 1 1 calc R U . . .
H12C H 0.610072 0.789980 0.712802 0.070 Uiso 1 1 calc R U . . .
C13 C 0.50282(9) 0.42290(13) 0.70701(7) 0.0355(4) Uani 1 1 d . U . . .
H13A H 0.452159 0.442852 0.710822 0.053 Uiso 1 1 calc R U . . .
H13B H 0.523125 0.408277 0.740632 0.053 Uiso 1 1 calc R U . . .
H13C H 0.504874 0.367315 0.685316 0.053 Uiso 1 1 calc R U . . .
C14 C 0.68323(9) 0.32924(13) 0.69423(7) 0.0346(4) Uani 1 1 d . U . . .
C15 C 0.72645(9) 0.40593(13) 0.68078(6) 0.0337(4) Uani 1 1 d . U . . .
C16 C 0.74470(9) 0.47058(13) 0.71809(7) 0.0375(4) Uani 1 1 d . U . . .
H16 H 0.774670 0.522062 0.709265 0.045 Uiso 1 1 calc R U . . .
C17 C 0.72027(10) 0.46183(14) 0.76789(7) 0.0419(4) Uani 1 1 d . U . . .
C18 C 0.67695(10) 0.38584(15) 0.78013(7) 0.0444(5) Uani 1 1 d . U . . .
H18 H 0.659157 0.380172 0.814005 0.053 Uiso 1 1 calc R U . . .
C19 C 0.65858(9) 0.31757(15) 0.74461(7) 0.0403(4) Uani 1 1 d . U . . .
C20 C 0.61389(12) 0.23418(16) 0.76048(8) 0.0529(5) Uani 1 1 d . U . . .
H20A H 0.570615 0.229796 0.738813 0.079 Uiso 1 1 calc R U . . .
H20B H 0.599019 0.241245 0.796166 0.079 Uiso 1 1 calc R U . . .
H20C H 0.643019 0.177371 0.756771 0.079 Uiso 1 1 calc R U . . .
C21 C 0.75633(10) 0.41722(14) 0.62773(7) 0.0387(4) Uani 1 1 d . U . . .
H21A H 0.794867 0.371212 0.622015 0.058 Uiso 1 1 calc R U . . .
H21B H 0.776265 0.480176 0.623792 0.058 Uiso 1 1 calc R U . . .
H21C H 0.717313 0.407614 0.602828 0.058 Uiso 1 1 calc R U . . .
C22 C 0.74118(14) 0.53331(16) 0.80762(8) 0.0571(6) Uani 1 1 d . U . . .
H22A H 0.793116 0.547462 0.804623 0.086 Uiso 1 1 calc R U . . .
H22B H 0.731081 0.508427 0.841707 0.086 Uiso 1 1 calc R U . . .
H22C H 0.712887 0.590389 0.802300 0.086 Uiso 1 1 calc R U . . .
C23 C 0.59802(8) 0.22443(11) 0.48922(6) 0.0291(3) Uani 1 1 d . U . . .
C24 C 0.58650(8) 0.12787(11) 0.49318(6) 0.0274(3) Uani 1 1 d . U . . .
C25 C 0.55080(8) 0.08258(11) 0.45367(6) 0.0284(3) Uani 1 1 d . U . . .
H25 H 0.543119 0.017202 0.455893 0.034 Uiso 1 1 calc R U . . .
C26 C 0.52594(9) 0.13039(12) 0.41084(6) 0.0306(4) Uani 1 1 d . U . . .
C27 C 0.53874(9) 0.22567(12) 0.40789(7) 0.0331(4) Uani 1 1 d . U . . .
H27 H 0.521914 0.258902 0.378856 0.040 Uiso 1 1 calc R U . . .
C28 C 0.57514(9) 0.27380(12) 0.44576(7) 0.0331(4) Uani 1 1 d . U . . .
C29 C 0.61576(9) 0.07249(12) 0.53773(6) 0.0324(4) Uani 1 1 d . U . . .
H29A H 0.668699 0.079528 0.539350 0.049 Uiso 1 1 calc R U . . .
H29B H 0.603498 0.006494 0.533273 0.049 Uiso 1 1 calc R U . . .
H29C H 0.594057 0.095556 0.569450 0.049 Uiso 1 1 calc R U . . .
C30 C 0.48658(10) 0.08029(14) 0.36839(7) 0.0416(4) Uani 1 1 d . U . . .
H30A H 0.502123 0.014949 0.367475 0.062 Uiso 1 1 calc R U . . .
H30B H 0.498023 0.110125 0.335737 0.062 Uiso 1 1 calc R U . . .
H30C H 0.434060 0.083279 0.374413 0.062 Uiso 1 1 calc R U . . .
C31 C 0.58977(11) 0.37680(13) 0.43901(8) 0.0456(5) Uani 1 1 d . U . . .
H31A H 0.571279 0.410930 0.468682 0.068 Uiso 1 1 calc R U . . .
H31B H 0.565279 0.399079 0.408134 0.068 Uiso 1 1 calc R U . . .
H31C H 0.642230 0.387159 0.435845 0.068 Uiso 1 1 calc R U . . .
C32 C 0.44256(9) 0.18305(12) 0.58327(7) 0.0319(4) Uani 1 1 d . U . . .
C33 C 0.43008(9) 0.22007(13) 0.53323(7) 0.0362(4) Uani 1 1 d . U . . .
H33 H 0.460203 0.263203 0.515637 0.043 Uiso 1 1 calc R U . . .
C34 C 0.36431(10) 0.18036(15) 0.51478(8) 0.0447(5) Uani 1 1 d . U . . .
H34 H 0.343213 0.191993 0.482324 0.054 Uiso 1 1 calc R U . . .
C35 C 0.33557(10) 0.12089(14) 0.55254(9) 0.0476(5) Uani 1 1 d . U . . .
H35 H 0.291868 0.085947 0.549793 0.057 Uiso 1 1 calc R U . . .
C36 C 0.38254(10) 0.12192(13) 0.59511(8) 0.0421(4) Uani 1 1 d . U . . .
H36 H 0.375861 0.088397 0.626014 0.051 Uiso 1 1 calc R U . . .
C37 C 0.3318(2) 0.3934(2) 0.5756(2) 0.0357(9) Uani 0.802(11) 1 d D U P B 1
H37 H 0.358204 0.434724 0.554196 0.043 Uiso 0.802(11) 1 calc R U P B 1
C38 C 0.2665(2) 0.3460(3) 0.56262(17) 0.0321(9) Uani 0.802(11) 1 d D U P B 1
H38 H 0.241246 0.350353 0.531100 0.039 Uiso 0.802(11) 1 calc R U P B 1
C39 C 0.2459(3) 0.2913(4) 0.6052(2) 0.0366(12) Uani 0.802(11) 1 d D U P B 1
H39 H 0.204369 0.252028 0.607202 0.044 Uiso 0.802(11) 1 calc R U P B 1
C40 C 0.2975(3) 0.3050(4) 0.64404(14) 0.0425(14) Uani 0.802(11) 1 d D U P B 1
H40 H 0.296901 0.276647 0.676792 0.051 Uiso 0.802(11) 1 calc R U P B 1
C41 C 0.3505(2) 0.3683(4) 0.6259(2) 0.0418(14) Uani 0.802(11) 1 d D U P B 1
H41 H 0.391568 0.390014 0.644391 0.050 Uiso 0.802(11) 1 calc R U P B 1
O3A O 0.6976(15) 0.298(5) 0.5349(18) 0.076(10) Uani 0.30(6) 1 d D U P A 2
C40A C 0.2737(11) 0.2828(14) 0.6383(8) 0.041(5) Uani 0.198(11) 1 d D U P B 2
H40A H 0.255026 0.237948 0.661495 0.049 Uiso 0.198(11) 1 calc R U P B 2
C39A C 0.2424(10) 0.3076(19) 0.5914(9) 0.042(6) Uani 0.198(11) 1 d D U P B 2
H39A H 0.198869 0.282809 0.577435 0.050 Uiso 0.198(11) 1 calc R U P B 2
C38A C 0.2867(12) 0.3751(15) 0.5688(6) 0.045(5) Uani 0.198(11) 1 d D U P B 2
H38A H 0.279208 0.403381 0.536492 0.054 Uiso 0.198(11) 1 calc R U P B 2
C37A C 0.3438(8) 0.3934(9) 0.6021(9) 0.032(4) Uani 0.198(11) 1 d D U P B 2
H37A H 0.381242 0.437865 0.596644 0.039 Uiso 0.198(11) 1 calc R U P B 2
C41A C 0.3371(9) 0.3356(12) 0.6450(6) 0.027(3) Uani 0.198(11) 1 d D U P B 2
H41A H 0.369385 0.332840 0.673212 0.032 Uiso 0.198(11) 1 calc R U P B 2

loop_
_atom_site_aniso_label
_atom_site_aniso_U_11
_atom_site_aniso_U_22
_atom_site_aniso_U_33
_atom_site_aniso_U_23
_atom_site_aniso_U_13
_atom_site_aniso_U_12
Ge1 0.02195(10) 0.02671(10) 0.02958(10) -0.00038(7) 0.00185(7) 0.00206(7)
Fe1 0.02004(13) 0.03139(15) 0.03247(15) -0.00633(11) 0.00187(10) 0.00279(10)
O1 0.0434(7) 0.0328(6) 0.0339(6) -0.0056(5) -0.0120(5) 0.0071(5)
O2 0.0423(7) 0.0431(8) 0.0630(9) 0.0063(7) -0.0099(7) 0.0115(6)
O3 0.0419(18) 0.050(3) 0.040(2) -0.0105(19) 0.0123(16) -0.0170(17)
O4 0.0338(6) 0.0399(7) 0.0450(7) 0.0090(6) 0.0046(5) -0.0003(5)
C1 0.0257(8) 0.0293(8) 0.0281(8) -0.0015(7) 0.0016(7) 0.0019(6)
C2 0.0237(8) 0.0398(10) 0.0398(10) 0.0100(8) 0.0023(7) 0.0014(7)
C3 0.0300(9) 0.0332(9) 0.0413(10) -0.0096(8) 0.0093(7) -0.0006(7)
C4 0.0244(8) 0.0254(8) 0.0403(9) -0.0018(7) 0.0062(7) 0.0042(6)
C5 0.0247(8) 0.0274(8) 0.0294(8) -0.0037(7) -0.0039(6) 0.0045(6)
C6 0.0330(9) 0.0318(9) 0.0330(9) 0.0001(7) -0.0029(7) 0.0014(7)
C7 0.0356(9) 0.0302(9) 0.0425(10) 0.0011(8) -0.0065(8) -0.0021(7)
C8 0.0314(8) 0.0307(9) 0.0400(9) -0.0066(7) -0.0111(7) 0.0049(7)
C9 0.0276(8) 0.0388(9) 0.0294(8) -0.0075(7) -0.0040(7) 0.0068(7)
C10 0.0212(7) 0.0333(9) 0.0297(8) -0.0033(7) -0.0036(6) 0.0050(6)
C11 0.0550(12) 0.0430(11) 0.0365(10) 0.0026(8) 0.0037(9) -0.0084(9)
C12 0.0521(12) 0.0390(11) 0.0499(12) -0.0118(9) -0.0156(10) -0.0004(9)
C13 0.0292(9) 0.0442(10) 0.0330(9) -0.0042(8) 0.0010(7) -0.0011(7)
C14 0.0229(8) 0.0466(10) 0.0344(9) 0.0072(8) -0.0039(7) 0.0067(7)
C15 0.0245(8) 0.0437(10) 0.0330(9) 0.0044(7) -0.0035(7) 0.0059(7)
C16 0.0310(9) 0.0425(10) 0.0389(9) 0.0038(8) -0.0053(7) 0.0071(8)
C17 0.0384(10) 0.0512(11) 0.0360(10) 0.0027(8) -0.0056(8) 0.0173(9)
C18 0.0363(10) 0.0657(13) 0.0312(9) 0.0102(9) -0.0010(8) 0.0173(9)
C19 0.0279(9) 0.0575(12) 0.0355(9) 0.0128(9) -0.0020(7) 0.0076(8)
C20 0.0464(11) 0.0676(14) 0.0448(11) 0.0194(10) 0.0054(9) 0.0006(10)
C21 0.0321(9) 0.0464(11) 0.0377(9) 0.0028(8) -0.0007(8) -0.0058(8)
C22 0.0741(15) 0.0569(13) 0.0403(11) -0.0058(10) -0.0048(10) 0.0213(12)
C23 0.0234(8) 0.0291(8) 0.0348(9) -0.0058(7) 0.0085(7) 0.0030(6)
C24 0.0228(7) 0.0293(8) 0.0302(8) -0.0015(7) 0.0068(6) 0.0042(6)
C25 0.0261(8) 0.0274(8) 0.0318(8) -0.0015(7) 0.0047(6) 0.0020(6)
C26 0.0247(8) 0.0359(9) 0.0312(8) -0.0008(7) 0.0054(6) 0.0031(7)
C27 0.0288(9) 0.0367(9) 0.0337(9) 0.0051(7) 0.0073(7) 0.0084(7)
C28 0.0291(8) 0.0286(9) 0.0416(10) 0.0005(7) 0.0119(7) 0.0063(7)
C29 0.0326(9) 0.0331(9) 0.0316(9) -0.0012(7) 0.0016(7) 0.0025(7)
C30 0.0415(10) 0.0488(11) 0.0346(9) 0.0001(8) -0.0047(8) -0.0018(8)
C31 0.0511(11) 0.0287(9) 0.0571(12) 0.0017(9) 0.0135(9) 0.0043(8)
C32 0.0235(8) 0.0273(8) 0.0450(10) -0.0069(7) 0.0053(7) 0.0038(6)
C33 0.0235(8) 0.0468(10) 0.0382(10) -0.0129(8) 0.0051(7) 0.0034(7)
C34 0.0282(9) 0.0578(12) 0.0479(11) -0.0278(10) 0.0003(8) 0.0057(8)
C35 0.0277(9) 0.0380(10) 0.0771(15) -0.0217(10) 0.0026(9) -0.0006(8)
C36 0.0275(9) 0.0295(9) 0.0694(13) -0.0041(9) 0.0064(9) 0.0007(7)
C37 0.0348(17) 0.0302(13) 0.042(2) -0.0103(15) -0.0035(19) 0.0046(12)
C38 0.0268(18) 0.0369(19) 0.0327(17) -0.0096(14) -0.0074(13) 0.0065(13)
C39 0.024(2) 0.0483(18) 0.038(3) -0.0031(18) 0.0033(18) 0.0091(14)
C40 0.035(3) 0.064(4) 0.0281(14) -0.0049(18) -0.0004(19) 0.025(2)
C41 0.0307(16) 0.052(4) 0.043(3) -0.026(2) -0.014(2) 0.016(2)
O3A 0.045(6) 0.11(2) 0.068(12) -0.054(13) 0.032(6) -0.044(8)
C40A 0.025(9) 0.046(7) 0.051(10) -0.009(7) 0.020(7) -0.008(6)
C39A 0.016(6) 0.078(14) 0.030(11) -0.026(9) -0.015(6) 0.020(7)
C38A 0.050(12) 0.061(11) 0.024(6) 0.001(7) -0.010(8) 0.027(9)
C37A 0.031(8) 0.034(6) 0.031(10) 0.003(8) 0.007(8) 0.007(5)
C41A 0.020(7) 0.038(8) 0.022(6) 0.001(5) -0.005(5) 0.009(6)

_geom_special_details            
;
 All esds (except the esd in the dihedral angle between two l.s. planes)
 are estimated using the full covariance matrix.  The cell esds are taken
 into account individually in the estimation of esds in distances, angles
 and torsion angles; correlations between esds in cell parameters are only
 used when they are defined by crystal symmetry.  An approximate (isotropic)
 treatment of cell esds is used for estimating esds involving l.s. planes.
;
loop_
_geom_bond_atom_site_label_1
_geom_bond_atom_site_label_2
_geom_bond_distance
_geom_bond_site_symmetry_2
_geom_bond_publ_flag
Ge1 C1 2.0253(16) . ?
Ge1 C2 2.0285(18) . ?
Ge1 C3 2.0451(17) . ?
Ge1 C4 2.0278(16) . ?
Fe1 C32 2.0374(16) . ?
Fe1 C33 2.0349(17) . ?
Fe1 C34 2.0452(18) . ?
Fe1 C35 2.0467(19) . ?
Fe1 C36 2.0345(19) . ?
Fe1 C37 2.031(3) . ?
Fe1 C38 2.037(4) . ?
Fe1 C39 2.032(6) . ?
Fe1 C40 2.030(4) . ?
Fe1 C41 2.033(3) . ?
Fe1 C40A 2.063(19) . ?
Fe1 C41A 2.067(13) . ?
O1 C1 1.2147(19) . ?
O2 C2 1.211(2) . ?
O3 C3 1.221(6) . ?
O4 C4 1.223(2) . ?
C1 C5 1.497(2) . ?
C2 C14 1.499(3) . ?
C3 C23 1.490(2) . ?
C3 O3A 1.232(15) . ?
C4 C32 1.458(2) . ?
C5 C6 1.409(2) . ?
C5 C10 1.404(2) . ?
C6 C7 1.386(2) . ?
C6 C11 1.510(2) . ?
C7 C8 1.394(3) . ?
C8 C9 1.380(3) . ?
C8 C12 1.510(2) . ?
C9 C10 1.395(2) . ?
C10 C13 1.507(2) . ?
C14 C15 1.402(3) . ?
C14 C19 1.406(2) . ?
C15 C16 1.389(3) . ?
C15 C21 1.504(2) . ?
C16 C17 1.387(3) . ?
C17 C18 1.388(3) . ?
C17 C22 1.511(3) . ?
C18 C19 1.393(3) . ?
C19 C20 1.510(3) . ?
C23 C24 1.405(2) . ?
C23 C28 1.406(2) . ?
C24 C25 1.388(2) . ?
C24 C29 1.512(2) . ?
C25 C26 1.393(2) . ?
C26 C27 1.389(2) . ?
C26 C30 1.510(2) . ?
C27 C28 1.382(3) . ?
C28 C31 1.512(2) . ?
C32 C33 1.434(3) . ?
C32 C36 1.444(2) . ?
C33 C34 1.422(2) . ?
C34 C35 1.410(3) . ?
C35 C36 1.412(3) . ?
C37 C38 1.422(4) . ?
C37 C41 1.409(5) . ?
C38 C39 1.417(6) . ?
C39 C40 1.406(6) . ?
C40 C41 1.414(5) . ?
C40A C39A 1.402(15) . ?
C40A C41A 1.402(12) . ?
C39A C38A 1.397(16) . ?
C38A C37A 1.389(15) . ?
C37A C41A 1.402(12) . ?

loop_
_geom_angle_atom_site_label_1
_geom_angle_atom_site_label_2
_geom_angle_atom_site_label_3
_geom_angle
_geom_angle_site_symmetry_1
_geom_angle_site_symmetry_3
_geom_angle_publ_flag
C1 Ge1 C2 119.66(7) . . ?
C1 Ge1 C3 99.96(7) . . ?
C1 Ge1 C4 109.01(6) . . ?
C2 Ge1 C3 106.63(7) . . ?
C4 Ge1 C2 103.89(7) . . ?
C4 Ge1 C3 118.57(7) . . ?
C32 Fe1 C34 68.64(7) . . ?
C32 Fe1 C35 68.76(7) . . ?
C32 Fe1 C40A 129.8(7) . . ?
C32 Fe1 C41A 109.1(4) . . ?
C33 Fe1 C32 41.23(7) . . ?
C33 Fe1 C34 40.79(7) . . ?
C33 Fe1 C35 68.69(8) . . ?
C33 Fe1 C38 123.89(15) . . ?
C33 Fe1 C40A 170.5(7) . . ?
C33 Fe1 C41A 134.0(5) . . ?
C34 Fe1 C35 40.30(9) . . ?
C34 Fe1 C40A 145.9(6) . . ?
C34 Fe1 C41A 174.1(5) . . ?
C35 Fe1 C40A 113.0(5) . . ?
C35 Fe1 C41A 144.7(5) . . ?
C36 Fe1 C32 41.53(7) . . ?
C36 Fe1 C33 69.49(8) . . ?
C36 Fe1 C34 68.35(9) . . ?
C36 Fe1 C35 40.48(8) . . ?
C36 Fe1 C38 152.09(14) . . ?
C36 Fe1 C40A 105.4(6) . . ?
C36 Fe1 C41A 113.8(4) . . ?
C37 Fe1 C32 127.32(13) . . ?
C37 Fe1 C33 107.01(14) . . ?
C37 Fe1 C34 118.24(18) . . ?
C37 Fe1 C35 151.88(18) . . ?
C37 Fe1 C36 166.29(15) . . ?
C37 Fe1 C38 40.91(12) . . ?
C37 Fe1 C39 68.63(19) . . ?
C37 Fe1 C41 40.59(14) . . ?
C38 Fe1 C32 163.19(15) . . ?
C38 Fe1 C34 104.77(13) . . ?
C38 Fe1 C35 116.89(13) . . ?
C39 Fe1 C32 155.71(16) . . ?
C39 Fe1 C33 160.88(18) . . ?
C39 Fe1 C34 123.47(18) . . ?
C39 Fe1 C35 105.90(17) . . ?
C39 Fe1 C36 119.07(16) . . ?
C39 Fe1 C38 40.76(17) . . ?
C39 Fe1 C41 68.38(19) . . ?
C40 Fe1 C32 122.47(13) . . ?
C40 Fe1 C33 157.00(19) . . ?
C40 Fe1 C34 161.7(2) . . ?
C40 Fe1 C35 126.2(2) . . ?
C40 Fe1 C36 109.24(15) . . ?
C40 Fe1 C37 68.50(17) . . ?
C40 Fe1 C38 68.41(16) . . ?
C40 Fe1 C39 40.49(18) . . ?
C40 Fe1 C41 40.74(16) . . ?
C41 Fe1 C32 110.40(11) . . ?
C41 Fe1 C33 121.23(17) . . ?
C41 Fe1 C34 154.4(2) . . ?
C41 Fe1 C35 165.0(2) . . ?
C41 Fe1 C36 129.02(19) . . ?
C41 Fe1 C38 68.48(14) . . ?
C40A Fe1 C41A 39.7(4) . . ?
O1 C1 Ge1 112.59(12) . . ?
O1 C1 C5 122.32(15) . . ?
C5 C1 Ge1 124.82(11) . . ?
O2 C2 Ge1 115.34(14) . . ?
O2 C2 C14 123.44(16) . . ?
C14 C2 Ge1 121.16(12) . . ?
O3 C3 Ge1 116.4(4) . . ?
O3 C3 C23 120.2(4) . . ?
C23 C3 Ge1 122.20(12) . . ?
O3A C3 Ge1 110.0(15) . . ?
O3A C3 C23 126.0(8) . . ?
O4 C4 Ge1 115.32(12) . . ?
O4 C4 C32 122.20(16) . . ?
C32 C4 Ge1 122.47(13) . . ?
C6 C5 C1 117.55(14) . . ?
C10 C5 C1 122.12(15) . . ?
C10 C5 C6 120.33(15) . . ?
C5 C6 C11 121.79(15) . . ?
C7 C6 C5 118.61(16) . . ?
C7 C6 C11 119.60(16) . . ?
C6 C7 C8 122.13(17) . . ?
C7 C8 C12 120.65(17) . . ?
C9 C8 C7 118.11(15) . . ?
C9 C8 C12 121.24(17) . . ?
C8 C9 C10 122.24(16) . . ?
C5 C10 C13 123.38(15) . . ?
C9 C10 C5 118.53(15) . . ?
C9 C10 C13 118.03(15) . . ?
C15 C14 C2 120.25(15) . . ?
C15 C14 C19 120.83(17) . . ?
C19 C14 C2 118.90(17) . . ?
C14 C15 C21 121.61(16) . . ?
C16 C15 C14 118.91(16) . . ?
C16 C15 C21 119.41(16) . . ?
C17 C16 C15 121.63(18) . . ?
C16 C17 C18 118.35(18) . . ?
C16 C17 C22 120.35(19) . . ?
C18 C17 C22 121.30(18) . . ?
C17 C18 C19 122.46(17) . . ?
C14 C19 C20 121.93(19) . . ?
C18 C19 C14 117.77(18) . . ?
C18 C19 C20 120.30(17) . . ?
C24 C23 C3 120.13(16) . . ?
C24 C23 C28 120.74(16) . . ?
C28 C23 C3 119.11(15) . . ?
C23 C24 C29 121.42(15) . . ?
C25 C24 C23 118.53(15) . . ?
C25 C24 C29 119.96(15) . . ?
C24 C25 C26 121.79(16) . . ?
C25 C26 C30 121.17(16) . . ?
C27 C26 C25 118.26(16) . . ?
C27 C26 C30 120.57(16) . . ?
C28 C27 C26 122.25(16) . . ?
C23 C28 C31 122.24(17) . . ?
C27 C28 C23 118.40(16) . . ?
C27 C28 C31 119.35(17) . . ?
C4 C32 Fe1 123.26(11) . . ?
C33 C32 Fe1 69.29(9) . . ?
C33 C32 C4 129.16(16) . . ?
C33 C32 C36 107.41(16) . . ?
C36 C32 Fe1 69.13(10) . . ?
C36 C32 C4 123.27(17) . . ?
C32 C33 Fe1 69.48(9) . . ?
C34 C33 Fe1 69.99(10) . . ?
C34 C33 C32 107.42(17) . . ?
C33 C34 Fe1 69.21(10) . . ?
C35 C34 Fe1 69.91(11) . . ?
C35 C34 C33 108.82(18) . . ?
C34 C35 Fe1 69.79(11) . . ?
C34 C35 C36 108.62(17) . . ?
C36 C35 Fe1 69.29(11) . . ?
C32 C36 Fe1 69.34(10) . . ?
C35 C36 Fe1 70.23(11) . . ?
C35 C36 C32 107.72(18) . . ?
C38 C37 Fe1 69.8(2) . . ?
C41 C37 Fe1 69.8(2) . . ?
C41 C37 C38 108.0(4) . . ?
C37 C38 Fe1 69.3(2) . . ?
C39 C38 Fe1 69.4(3) . . ?
C39 C38 C37 107.6(4) . . ?
C38 C39 Fe1 69.8(3) . . ?
C40 C39 Fe1 69.7(3) . . ?
C40 C39 C38 108.2(4) . . ?
C39 C40 Fe1 69.8(3) . . ?
C39 C40 C41 108.2(3) . . ?
C41 C40 Fe1 69.7(2) . . ?
C37 C41 Fe1 69.63(19) . . ?
C37 C41 C40 108.1(3) . . ?
C40 C41 Fe1 69.5(2) . . ?
C39A C40A Fe1 71.0(12) . . ?
C39A C40A C41A 108.3(13) . . ?
C41A C40A Fe1 70.3(9) . . ?
C40A C39A Fe1 69.4(11) . . ?
C38A C39A Fe1 70.5(10) . . ?
C38A C39A C40A 107.9(13) . . ?
C39A C38A Fe1 70.4(11) . . ?
C37A C38A Fe1 70.6(8) . . ?
C37A C38A C39A 107.8(11) . . ?
C38A C37A Fe1 70.5(9) . . ?
C38A C37A C41A 109.0(11) . . ?
C41A C37A Fe1 69.5(8) . . ?
C40A C41A Fe1 70.0(10) . . ?
C37A C41A Fe1 71.0(8) . . ?
C37A C41A C40A 106.9(13) . . ?

_shelx_res_file                  
;
TITL
    at1607-mhx373.res
    created by SHELXL-2019/3 at 16:47:51 on 11-Dec-2024
REM wR2 = 0.1635, GooF = S = 0.991, Restrained GooF = 0.991 for all data
REM 425 parameters refined using 0 restraints
CELL 1.54184 18.396406 14.340827 26.217986 90 90 90
ZERR 8 0.000096 0.000103 0.000179 0 0 0
LATT 1
SYMM 0.5-X,-Y,0.5+Z
SYMM 0.5+X,0.5-Y,-Z
SYMM -X,0.5+Y,0.5-Z
SFAC C H Fe Ge O
UNIT 328 336 8 8 32
DELU C37 C41
DELU C41 C40
RIGU C37 C41 C40 C39 C38
DELU C37 C41 C40 C39 C38
SADI O3 C3 O3A C3
SADI C40 C41 C41 C37
ISOR C41 C40
SADI C37 C38 C37A C38A
SADI C37 C41 C37A C41A
SADI C38 C39 C38A C39A
SADI C39 C40 C39A C40A
SADI C40 C41 C40A C41A
SADI 0.04 Fe1 C37 Fe1 C37A
SADI 0.04 Fe1 C38 Fe1 C38A
SADI 0.04 Fe1 C39 Fe1 C39A
SADI 0.04 Fe1 C40 Fe1 C40A
SADI 0.04 Fe1 C41 Fe1 C41A
SADI 0.04 C37 C39 C37A C39A
SADI 0.04 C37 C40 C37A C40A
SADI 0.04 C38 C40 C38A C40A
SADI 0.04 C38 C41 C38A C41A
SADI 0.04 C39 C41 C39A C41A
ISOR C39A
SIMU 0.04 0.08 1.7
RIGU 0.002 0.002 C39A

L.S. 20
PLAN  14
SIZE 0.092 0.103 0.197
TEMP -173
LIST 4
fmap 2
acta
OMIT -3 135
OMIT 1 1 13
OMIT 1 3 11
OMIT 2 7 2
OMIT 5 3 9
OMIT 5 6 3
OMIT 8 4 3
REM <olex2.extras>
REM <HklSrc "%.\\AT1607%20-%20MHX373.hkl">
REM </olex2.extras>

WGHT    0.029600    3.437600
FVAR       1.74902   0.69933   0.80234
GE1   4    0.584348    0.290532    0.601648    11.00000    0.02195    0.02671 =
         0.02958   -0.00038    0.00185    0.00206
FE1   3    0.346389    0.253339    0.580608    11.00000    0.02004    0.03139 =
         0.03247   -0.00633    0.00187    0.00279
O1    5    0.511300    0.435270    0.557284    11.00000    0.04338    0.03280 =
         0.03393   -0.00560   -0.01197    0.00712
O2    5    0.684560    0.180651    0.652876    11.00000    0.04230    0.04313 =
         0.06297    0.00635   -0.00994    0.01148
PART 1
O3    5    0.685790    0.325681    0.523904    21.00000    0.04193    0.04975 =
         0.03952   -0.01051    0.01229   -0.01695
PART 0
O4    5    0.501956    0.171866    0.662358    11.00000    0.03377    0.03993 =
         0.04504    0.00900    0.00458   -0.00026
C1    1    0.546932    0.422909    0.595698    11.00000    0.02572    0.02926 =
         0.02812   -0.00149    0.00156    0.00187
C2    1    0.661002    0.259468    0.654606    11.00000    0.02370    0.03975 =
         0.03980    0.00996    0.00225    0.00142
C3    1    0.632939    0.276338    0.531921    11.00000    0.03005    0.03318 =
         0.04131   -0.00963    0.00931   -0.00065
C4    1    0.500311    0.204979    0.619405    11.00000    0.02441    0.02542 =
         0.04028   -0.00177    0.00620    0.00417
C5    1    0.566341    0.500849    0.631150    11.00000    0.02465    0.02738 =
         0.02944   -0.00372   -0.00386    0.00446
C6    1    0.605879    0.576367    0.610846    11.00000    0.03305    0.03178 =
         0.03296    0.00014   -0.00286    0.00141
C7    1    0.625095    0.648971    0.643040    11.00000    0.03556    0.03025 =
         0.04255    0.00107   -0.00646   -0.00206
AFIX  43
H7    2    0.653116    0.699069    0.629794    11.00000   -1.20000
AFIX   0
C8    1    0.604630    0.650849    0.694222    11.00000    0.03135    0.03070 =
         0.03998   -0.00657   -0.01111    0.00491
C9    1    0.565108    0.576595    0.713023    11.00000    0.02760    0.03880 =
         0.02938   -0.00749   -0.00403    0.00680
AFIX  43
H9    2    0.550177    0.577546    0.747706    11.00000   -1.20000
AFIX   0
C10   1    0.546346    0.500192    0.682818    11.00000    0.02117    0.03332 =
         0.02966   -0.00329   -0.00362    0.00502
C11   1    0.628131    0.579567    0.555426    11.00000    0.05501    0.04299 =
         0.03655    0.00262    0.00374   -0.00843
AFIX 137
H11A  2    0.649760    0.519692    0.545717    11.00000   -1.50000
H11B  2    0.663790    0.629493    0.550387    11.00000   -1.50000
H11C  2    0.585283    0.591592    0.534212    11.00000   -1.50000
AFIX   0
C12   1    0.626406    0.731280    0.728129    11.00000    0.05209    0.03896 =
         0.04989   -0.01183   -0.01558   -0.00038
AFIX 137
H12A  2    0.679408    0.732268    0.731837    11.00000   -1.50000
H12B  2    0.603865    0.723780    0.761747    11.00000   -1.50000
H12C  2    0.610072    0.789980    0.712802    11.00000   -1.50000
AFIX   0
C13   1    0.502819    0.422898    0.707013    11.00000    0.02924    0.04416 =
         0.03297   -0.00417    0.00096   -0.00108
AFIX 137
H13A  2    0.452159    0.442852    0.710822    11.00000   -1.50000
H13B  2    0.523125    0.408277    0.740632    11.00000   -1.50000
H13C  2    0.504874    0.367315    0.685316    11.00000   -1.50000
AFIX   0
C14   1    0.683235    0.329237    0.694235    11.00000    0.02289    0.04656 =
         0.03441    0.00724   -0.00391    0.00673
C15   1    0.726452    0.405933    0.680781    11.00000    0.02453    0.04372 =
         0.03297    0.00439   -0.00351    0.00590
C16   1    0.744705    0.470577    0.718087    11.00000    0.03101    0.04255 =
         0.03893    0.00380   -0.00530    0.00715
AFIX  43
H16   2    0.774670    0.522062    0.709265    11.00000   -1.20000
AFIX   0
C17   1    0.720271    0.461831    0.767895    11.00000    0.03841    0.05119 =
         0.03599    0.00265   -0.00560    0.01734
C18   1    0.676951    0.385844    0.780131    11.00000    0.03631    0.06566 =
         0.03115    0.01016   -0.00104    0.01734
AFIX  43
H18   2    0.659157    0.380172    0.814005    11.00000   -1.20000
AFIX   0
C19   1    0.658576    0.317566    0.744605    11.00000    0.02788    0.05752 =
         0.03551    0.01282   -0.00198    0.00761
C20   1    0.613888    0.234181    0.760481    11.00000    0.04636    0.06761 =
         0.04479    0.01936    0.00542    0.00063
AFIX 137
H20A  2    0.570615    0.229796    0.738813    11.00000   -1.50000
H20B  2    0.599019    0.241245    0.796166    11.00000   -1.50000
H20C  2    0.643019    0.177371    0.756771    11.00000   -1.50000
AFIX   0
C21   1    0.756327    0.417217    0.627732    11.00000    0.03212    0.04637 =
         0.03767    0.00281   -0.00074   -0.00581
AFIX 137
H21A  2    0.794867    0.371212    0.622015    11.00000   -1.50000
H21B  2    0.776265    0.480176    0.623792    11.00000   -1.50000
H21C  2    0.717313    0.407614    0.602828    11.00000   -1.50000
AFIX   0
C22   1    0.741176    0.533308    0.807622    11.00000    0.07407    0.05689 =
         0.04033   -0.00583   -0.00478    0.02125
AFIX 137
H22A  2    0.793116    0.547462    0.804623    11.00000   -1.50000
H22B  2    0.731081    0.508427    0.841707    11.00000   -1.50000
H22C  2    0.712887    0.590389    0.802300    11.00000   -1.50000
AFIX   0
C23   1    0.598020    0.224433    0.489220    11.00000    0.02340    0.02912 =
         0.03479   -0.00579    0.00854    0.00297
C24   1    0.586497    0.127874    0.493178    11.00000    0.02278    0.02929 =
         0.03019   -0.00151    0.00684    0.00424
C25   1    0.550802    0.082583    0.453668    11.00000    0.02610    0.02741 =
         0.03178   -0.00146    0.00475    0.00197
AFIX  43
H25   2    0.543119    0.017202    0.455893    11.00000   -1.20000
AFIX   0
C26   1    0.525936    0.130390    0.410839    11.00000    0.02469    0.03588 =
         0.03123   -0.00079    0.00537    0.00312
C27   1    0.538744    0.225670    0.407892    11.00000    0.02885    0.03671 =
         0.03371    0.00510    0.00726    0.00845
AFIX  43
H27   2    0.521914    0.258902    0.378856    11.00000   -1.20000
AFIX   0
C28   1    0.575139    0.273805    0.445757    11.00000    0.02912    0.02857 =
         0.04165    0.00047    0.01189    0.00627
C29   1    0.615761    0.072494    0.537730    11.00000    0.03257    0.03311 =
         0.03156   -0.00121    0.00165    0.00248
AFIX 137
H29A  2    0.668699    0.079528    0.539350    11.00000   -1.50000
H29B  2    0.603498    0.006494    0.533273    11.00000   -1.50000
H29C  2    0.594057    0.095556    0.569450    11.00000   -1.50000
AFIX   0
C30   1    0.486585    0.080293    0.368394    11.00000    0.04153    0.04879 =
         0.03462    0.00014   -0.00472   -0.00183
AFIX 137
H30A  2    0.502123    0.014949    0.367475    11.00000   -1.50000
H30B  2    0.498023    0.110125    0.335737    11.00000   -1.50000
H30C  2    0.434060    0.083279    0.374413    11.00000   -1.50000
AFIX   0
C31   1    0.589768    0.376800    0.439011    11.00000    0.05106    0.02867 =
         0.05705    0.00172    0.01346    0.00429
AFIX 137
H31A  2    0.571279    0.410930    0.468682    11.00000   -1.50000
H31B  2    0.565279    0.399079    0.408134    11.00000   -1.50000
H31C  2    0.642230    0.387159    0.435845    11.00000   -1.50000
AFIX   0
C32   1    0.442563    0.183052    0.583269    11.00000    0.02347    0.02732 =
         0.04499   -0.00688    0.00532    0.00382
C33   1    0.430077    0.220071    0.533230    11.00000    0.02350    0.04678 =
         0.03824   -0.01294    0.00512    0.00339
AFIX  43
H33   2    0.460203    0.263203    0.515637    11.00000   -1.20000
AFIX   0
C34   1    0.364313    0.180356    0.514777    11.00000    0.02821    0.05781 =
         0.04795   -0.02777    0.00026    0.00571
AFIX  43
H34   2    0.343213    0.191993    0.482324    11.00000   -1.20000
AFIX   0
C35   1    0.335566    0.120889    0.552537    11.00000    0.02775    0.03796 =
         0.07714   -0.02166    0.00264   -0.00057
AFIX  43
H35   2    0.291868    0.085947    0.549793    11.00000   -1.20000
AFIX   0
C36   1    0.382545    0.121918    0.595115    11.00000    0.02748    0.02954 =
         0.06943   -0.00408    0.00642    0.00072
AFIX  43
H36   2    0.375861    0.088397    0.626014    11.00000   -1.20000
AFIX   0
PART 1
C37   1    0.331814    0.393405    0.575626    31.00000    0.03484    0.03022 =
         0.04204   -0.01032   -0.00348    0.00461
AFIX  43
H37   2    0.358204    0.434724    0.554196    31.00000   -1.20000
AFIX   0
C38   1    0.266494    0.346048    0.562621    31.00000    0.02678    0.03691 =
         0.03271   -0.00964   -0.00740    0.00645
AFIX  43
H38   2    0.241246    0.350353    0.531100    31.00000   -1.20000
AFIX   0
C39   1    0.245888    0.291252    0.605221    31.00000    0.02382    0.04826 =
         0.03769   -0.00305    0.00329    0.00914
AFIX  43
H39   2    0.204369    0.252028    0.607202    31.00000   -1.20000
AFIX   0
C40   1    0.297514    0.304978    0.644041    31.00000    0.03520    0.06430 =
         0.02812   -0.00487   -0.00036    0.02452
AFIX  43
H40   2    0.296901    0.276647    0.676792    31.00000   -1.20000
AFIX   0
C41   1    0.350519    0.368258    0.625905    31.00000    0.03073    0.05206 =
         0.04276   -0.02555   -0.01448    0.01623
AFIX  43
H41   2    0.391568    0.390014    0.644391    31.00000   -1.20000
AFIX   0
PART 2
O3A   5    0.697627    0.297785    0.534859   -21.00000    0.04480    0.11369 =
         0.06828   -0.05409    0.03213   -0.04360
C40A  1    0.273659    0.282816    0.638264   -31.00000    0.02497    0.04640 =
         0.05101   -0.00851    0.02049   -0.00751
AFIX  43
H40A  2    0.255026    0.237948    0.661495   -31.00000   -1.20000
AFIX   0
C39A  1    0.242446    0.307572    0.591383   -31.00000    0.01645    0.07817 =
         0.02996   -0.02643   -0.01476    0.01979
AFIX  43
H39A  2    0.198869    0.282809    0.577435   -31.00000   -1.20000
AFIX   0
C38A  1    0.286734    0.375058    0.568819   -31.00000    0.04980    0.06066 =
         0.02403    0.00064   -0.01042    0.02725
AFIX  43
H38A  2    0.279208    0.403381    0.536492   -31.00000   -1.20000
AFIX   0
C37A  1    0.343769    0.393384    0.602086   -31.00000    0.03111    0.03436 =
         0.03116    0.00315    0.00741    0.00689
AFIX  43
H37A  2    0.381242    0.437865    0.596644   -31.00000   -1.20000
AFIX   0
C41A  1    0.337092    0.335646    0.644978   -31.00000    0.01987    0.03850 =
         0.02176    0.00144   -0.00467    0.00919
AFIX  43
H41A  2    0.369385    0.332840    0.673212   -31.00000   -1.20000
AFIX   0
HKLF 4


REM
REM wR2 = 0.0611, GooF = S = 1.035, Restrained GooF = 1.001 for all data
REM R1 = 0.0240 for 5791 Fo > 4sig(Fo) and 0.0267 for all 6219 data
REM 489 parameters refined using 450 restraints

END

WGHT      0.0296      3.4376

REM Highest difference peak  0.279,  deepest hole -0.246,  1-sigma level  0.036
Q1    1   0.5601  0.3648  0.6007  11.00000  0.05    0.28
Q2    1   0.6088  0.2832  0.5621  11.00000  0.05    0.24
Q3    1   0.6161  0.2761  0.6384  11.00000  0.05    0.24
Q4    1   0.5691  0.4886  0.6576  11.00000  0.05    0.21
Q5    1   0.5352  0.2397  0.6052  11.00000  0.05    0.21
Q6    1   0.6110  0.2423  0.5092  11.00000  0.05    0.20
Q7    1   0.6240  0.6406  0.6687  11.00000  0.05    0.20
Q8    1   0.5926  0.1793  0.4883  11.00000  0.05    0.20
Q9    1   0.6786  0.3167  0.7197  11.00000  0.05    0.19
Q10   1   0.6223  0.5667  0.5898  11.00000  0.05    0.18
Q11   1   0.5825  0.5392  0.6209  11.00000  0.05    0.18
Q12   1   0.4668  0.1939  0.6020  11.00000  0.05    0.18
Q13   1   0.5980  0.1056  0.5136  11.00000  0.05    0.18
Q14   1   0.5826  0.3155  0.4409  11.00000  0.05    0.17
;
_shelx_res_checksum              31031
_olex2_submission_special_instructions 'No special instructions were received'
_oxdiff_exptl_absorpt_empirical_details 
;
Empirical correction (ABSPACK) includes:
- Absorption correction using spherical harmonics
- Frame scaling
- B-factor correction
;
_oxdiff_exptl_absorpt_empirical_full_max 1.388
_oxdiff_exptl_absorpt_empirical_full_min 0.818


_publcif_funding_html            
;
;
####################################################################### 
# 
# This file contains crystal structure data downloaded from the 
# Cambridge Structural Database (CSD) hosted by the Cambridge 
# Crystallographic Data Centre (CCDC).
# 
# Full information about CCDC data access policies and citation 
# guidelines are available at http://www.ccdc.cam.ac.uk/access/V1 
# 
# Audit and citation data items may have been added by the CCDC. 
# Please retain this information to preserve the provenance of 
# this file and to allow appropriate attribution of the data. 
# 
#######################################################################

data_hp160
_database_code_depnum_ccdc_archive 'CCDC 2478332'
loop_
_audit_author_name
_audit_author_address
'Ana Torvisco'
;Technical University of Graz
Austria
;
_audit_update_record             
;
2025-08-04 deposited with the CCDC.	2025-09-16 downloaded from the CCDC.
;

_audit_creation_method           SHELXL-2019/3
_shelx_SHELXL_version_number     2019/3
_chemical_name_systematic        ?
_chemical_name_common            ?
_chemical_melting_point          ?
_chemical_formula_moiety         'C34 H46 Fe O3 Si4'
_chemical_formula_sum            'C34 H46 Fe O3 Si4'
_chemical_formula_weight         670.92

loop_
_atom_type_symbol
_atom_type_description
_atom_type_scat_dispersion_real
_atom_type_scat_dispersion_imag
_atom_type_scat_source
C C 0.0033 0.0016 'International Tables Vol C Tables 4.2.6.8 and 6.1.1.4'
H H 0.0000 0.0000 'International Tables Vol C Tables 4.2.6.8 and 6.1.1.4'
Fe Fe 0.3463 0.8444 'International Tables Vol C Tables 4.2.6.8 and 6.1.1.4'
O O 0.0106 0.0060 'International Tables Vol C Tables 4.2.6.8 and 6.1.1.4'
Si Si 0.0817 0.0704 'International Tables Vol C Tables 4.2.6.8 and 6.1.1.4'

_space_group_crystal_system      triclinic
_space_group_IT_number           2
_space_group_name_H-M_alt        'P -1'
_space_group_name_Hall           '-P 1'

_shelx_space_group_comment       
;
The symmetry employed for this shelxl refinement is uniquely defined
by the following loop, which should always be used as a source of
symmetry information in preference to the above space-group names.
They are only intended as comments.
;

loop_
_space_group_symop_operation_xyz
'x, y, z'
'-x, -y, -z'

_cell_length_a                   11.0624(7)
_cell_length_b                   17.8802(13)
_cell_length_c                   18.5402(13)
_cell_angle_alpha                91.662(3)
_cell_angle_beta                 105.985(3)
_cell_angle_gamma                91.460(3)
_cell_volume                     3521.8(4)
_cell_formula_units_Z            4
_cell_measurement_temperature    100(2)
_cell_measurement_reflns_used    9402
_cell_measurement_theta_min      2.52
_cell_measurement_theta_max      28.25

_exptl_crystal_description       prism
_exptl_crystal_colour            orange
_exptl_crystal_density_diffrn    1.265
_exptl_crystal_F_000             1424
_exptl_crystal_size_max          0.19
_exptl_crystal_size_mid          0.19
_exptl_crystal_size_min          0.16
_exptl_absorpt_coefficient_mu    0.596
_shelx_estimated_absorpt_T_min   0.895
_shelx_estimated_absorpt_T_max   0.911
_exptl_absorpt_correction_type   multi-scan
_exptl_absorpt_correction_T_min  0.89
_exptl_absorpt_correction_T_max  0.91
_exptl_absorpt_process_details   
;
Krause, L., Herbst-Irmer, R., Sheldrick, G. M., Stalke, D. (2015).
J. Appl. Cryst. 48, 3-10.
;
_exptl_absorpt_special_details   ?
_diffrn_ambient_temperature      100(2)
_diffrn_radiation_wavelength     0.71073
_diffrn_radiation_type           MoK\a
_diffrn_source                   'microfocus sealed tube'
_diffrn_source_type              'I\mS Diamond II'
_diffrn_measurement_device_type  'Bruker D8 Venture'
_diffrn_measurement_method       '\w and \f scans'
_diffrn_reflns_number            154544
_diffrn_reflns_av_unetI/netI     0.0185
_diffrn_reflns_av_R_equivalents  0.0329
_diffrn_reflns_limit_h_min       -14
_diffrn_reflns_limit_h_max       14
_diffrn_reflns_limit_k_min       -23
_diffrn_reflns_limit_k_max       23
_diffrn_reflns_limit_l_min       -24
_diffrn_reflns_limit_l_max       24
_diffrn_reflns_theta_min         2.195
_diffrn_reflns_theta_max         28.289
_diffrn_reflns_theta_full        25.242
_diffrn_measured_fraction_theta_max 0.998
_diffrn_measured_fraction_theta_full 0.999
_diffrn_reflns_Laue_measured_fraction_max 0.998
_diffrn_reflns_Laue_measured_fraction_full 0.999
_diffrn_reflns_point_group_measured_fraction_max 0.998
_diffrn_reflns_point_group_measured_fraction_full 0.999
_reflns_number_total             17463
_reflns_number_gt                15836
_reflns_threshold_expression     'I > 2\s(I)'
_reflns_Friedel_coverage         0.000
_reflns_Friedel_fraction_max     .
_reflns_Friedel_fraction_full    .

_reflns_special_details          
;
 Reflections were merged by SHELXL according to the crystal
 class for the calculation of statistics and refinement.
 
 _reflns_Friedel_fraction is defined as the number of unique
 Friedel pairs measured divided by the number that would be
 possible theoretically, ignoring centric projections and
 systematic absences.
;

_computing_data_collection       'Bruker Instrument Service v8.5.5.6'
_computing_cell_refinement       'SAINT V8.41 (Bruker AXS LLC)'
_computing_data_reduction        'SAINT V8.41 (Bruker AXS LLC)'
_computing_structure_solution    'SHELXT 2018 (Sheldrick, 2018)'
_computing_structure_refinement  'SHELXL-2019/2 (Sheldrick, 2019)'
_computing_molecular_graphics    'PLATON (Spek, 2017)'
_computing_publication_material  'PLATON (Spek, 2017)'
_refine_special_details          ?
_refine_ls_structure_factor_coef Fsqd
_refine_ls_matrix_type           full
_refine_ls_weighting_scheme      calc
_refine_ls_weighting_details     
'w=1/[\s^2^(Fo^2^)+(0.0619P)^2^+8.9669P] where P=(Fo^2^+2Fc^2^)/3'
_atom_sites_solution_primary     direct
_atom_sites_solution_secondary   difmap
_atom_sites_solution_hydrogens   geom
_refine_ls_hydrogen_treatment    constr
_refine_ls_extinction_method     none
_refine_ls_extinction_coef       .
_refine_ls_number_reflns         17463
_refine_ls_number_parameters     775
_refine_ls_number_restraints     0
_refine_ls_R_factor_all          0.0630
_refine_ls_R_factor_gt           0.0568
_refine_ls_wR_factor_ref         0.1521
_refine_ls_wR_factor_gt          0.1458
_refine_ls_goodness_of_fit_ref   1.058
_refine_ls_restrained_S_all      1.058
_refine_ls_shift/su_max          0.001
_refine_ls_shift/su_mean         0.000

loop_
_atom_site_label
_atom_site_type_symbol
_atom_site_fract_x
_atom_site_fract_y
_atom_site_fract_z
_atom_site_U_iso_or_equiv
_atom_site_adp_type
_atom_site_occupancy
_atom_site_site_symmetry_order
_atom_site_calc_flag
_atom_site_refinement_flags_posn
_atom_site_refinement_flags_adp
_atom_site_refinement_flags_occupancy
_atom_site_disorder_assembly
_atom_site_disorder_group
Fe1 Fe -0.12335(4) 0.77072(2) 0.12747(2) 0.02068(9) Uani 1 1 d . . . . .
Si1 Si -0.13137(7) 0.98383(4) 0.28960(4) 0.02314(15) Uani 1 1 d . . . . .
Si2 Si -0.03614(9) 0.82991(4) 0.36335(4) 0.02888(17) Uani 1 1 d . . . . .
Si3 Si 0.11355(7) 0.91696(4) 0.27784(4) 0.01788(13) Uani 1 1 d . . . . .
Si4 Si 0.28643(7) 1.04293(5) 0.37612(4) 0.02724(16) Uani 1 1 d . . . . .
O1 O 0.16401(18) 0.98731(10) 0.33497(10) 0.0234(4) Uani 1 1 d . . . . .
O2 O 0.13456(17) 0.93265(10) 0.19391(9) 0.0188(3) Uani 1 1 d . . . . .
O3 O 0.21563(18) 0.84842(10) 0.29714(10) 0.0218(4) Uani 1 1 d . . . . .
C1 C -0.1317(2) 0.85684(13) 0.20470(14) 0.0205(5) Uani 1 1 d . . . . .
C2 C -0.1426(2) 0.88409(14) 0.13103(14) 0.0209(5) Uani 1 1 d . . . . .
H2 H -0.087748 0.920293 0.118852 0.025 Uiso 1 1 calc R U . . .
C3 C -0.2489(3) 0.84807(16) 0.07943(16) 0.0275(5) Uani 1 1 d . . . . .
H3 H -0.277762 0.856616 0.027239 0.033 Uiso 1 1 calc R U . . .
C4 C -0.3044(3) 0.79714(17) 0.11924(17) 0.0311(6) Uani 1 1 d . . . . .
H4 H -0.376530 0.765367 0.098513 0.037 Uiso 1 1 calc R U . . .
C5 C -0.2325(3) 0.80226(15) 0.19589(16) 0.0262(5) Uani 1 1 d . . . . .
H5 H -0.248749 0.774004 0.235030 0.031 Uiso 1 1 calc R U . . .
C6 C 0.0439(3) 0.71672(14) 0.15755(16) 0.0253(5) Uani 1 1 d . . . . .
H6 H 0.112069 0.727803 0.200883 0.030 Uiso 1 1 calc R U . . .
C7 C 0.0268(3) 0.74848(14) 0.08620(16) 0.0251(5) Uani 1 1 d . . . . .
H7 H 0.081593 0.784357 0.073474 0.030 Uiso 1 1 calc R U . . .
C8 C -0.0868(3) 0.71716(16) 0.03713(16) 0.0284(6) Uani 1 1 d . . . . .
H8 H -0.121347 0.728475 -0.014048 0.034 Uiso 1 1 calc R U . . .
C9 C -0.1398(3) 0.66568(15) 0.07858(17) 0.0295(6) Uani 1 1 d . . . . .
H9 H -0.215735 0.636680 0.059846 0.035 Uiso 1 1 calc R U . . .
C10 C -0.0585(3) 0.66554(15) 0.15285(17) 0.0285(6) Uani 1 1 d . . . . .
H10 H -0.070570 0.636293 0.192422 0.034 Uiso 1 1 calc R U . . .
C11 C -0.0486(2) 0.89170(13) 0.27886(13) 0.0197(4) Uani 1 1 d . . . . .
C12 C -0.0918(3) 1.05680(15) 0.22797(16) 0.0296(6) Uani 1 1 d . . . . .
H12A H -0.103950 1.035142 0.177198 0.044 Uiso 1 1 calc R U . . .
H12B H -0.003845 1.074091 0.248532 0.044 Uiso 1 1 calc R U . . .
H12C H -0.146825 1.099203 0.226041 0.044 Uiso 1 1 calc R U . . .
C13 C -0.3050(3) 0.9672(2) 0.2570(2) 0.0433(8) Uani 1 1 d . . . . .
H13A H -0.328922 0.924269 0.282383 0.065 Uiso 1 1 calc R U . . .
H13B H -0.330756 0.956856 0.202616 0.065 Uiso 1 1 calc R U . . .
H13C H -0.346722 1.011773 0.268836 0.065 Uiso 1 1 calc R U . . .
C14 C -0.0885(3) 1.02436(16) 0.38804(16) 0.0308(6) Uani 1 1 d . . . . .
H14A H -0.141230 1.066996 0.390681 0.046 Uiso 1 1 calc R U . . .
H14B H 0.000225 1.041186 0.402840 0.046 Uiso 1 1 calc R U . . .
H14C H -0.101967 0.986108 0.422088 0.046 Uiso 1 1 calc R U . . .
C15 C -0.0049(4) 0.73092(16) 0.34244(17) 0.0370(7) Uani 1 1 d . . . . .
H15A H 0.070851 0.729329 0.324823 0.055 Uiso 1 1 calc R U . . .
H15B H -0.076784 0.709024 0.303409 0.055 Uiso 1 1 calc R U . . .
H15C H 0.007786 0.702321 0.388067 0.055 Uiso 1 1 calc R U . . .
C16 C -0.1826(4) 0.82745(19) 0.3961(2) 0.0450(9) Uani 1 1 d . . . . .
H16A H -0.254698 0.810537 0.354338 0.068 Uiso 1 1 calc R U . . .
H16B H -0.197121 0.877718 0.413789 0.068 Uiso 1 1 calc R U . . .
H16C H -0.172420 0.792823 0.437187 0.068 Uiso 1 1 calc R U . . .
C17 C 0.0991(4) 0.86365(19) 0.44346(16) 0.0395(7) Uani 1 1 d . . . . .
H17A H 0.100756 0.834365 0.487574 0.059 Uiso 1 1 calc R U . . .
H17B H 0.089610 0.916628 0.455094 0.059 Uiso 1 1 calc R U . . .
H17C H 0.177862 0.857671 0.429770 0.059 Uiso 1 1 calc R U . . .
C18 C 0.4173(3) 1.0248(2) 0.33471(19) 0.0410(7) Uani 1 1 d . . . . .
H18A H 0.441933 0.972713 0.342495 0.061 Uiso 1 1 calc R U . . .
H18B H 0.489206 1.058461 0.358880 0.061 Uiso 1 1 calc R U . . .
H18C H 0.390143 1.033479 0.280771 0.061 Uiso 1 1 calc R U . . .
C19 C 0.2339(4) 1.14063(19) 0.3624(3) 0.0555(11) Uani 1 1 d . . . . .
H19A H 0.211955 1.150988 0.308815 0.083 Uiso 1 1 calc R U . . .
H19B H 0.302045 1.175376 0.389967 0.083 Uiso 1 1 calc R U . . .
H19C H 0.160133 1.147078 0.381189 0.083 Uiso 1 1 calc R U . . .
C20 C 0.3315(3) 1.0238(3) 0.47811(18) 0.0467(9) Uani 1 1 d . . . . .
H20A H 0.258001 1.028670 0.497470 0.070 Uiso 1 1 calc R U . . .
H20B H 0.398014 1.059858 0.505072 0.070 Uiso 1 1 calc R U . . .
H20C H 0.362291 0.972927 0.485470 0.070 Uiso 1 1 calc R U . . .
C21 C 0.2336(2) 0.88993(13) 0.18460(13) 0.0174(4) Uani 1 1 d . . . . .
C22 C 0.2770(2) 0.84267(13) 0.24075(13) 0.0190(4) Uani 1 1 d . . . . .
C23 C 0.2703(2) 0.90456(13) 0.11578(13) 0.0178(4) Uani 1 1 d . . . . .
C24 C 0.3941(3) 0.89981(14) 0.11216(15) 0.0239(5) Uani 1 1 d . . . . .
H24 H 0.458037 0.885722 0.154863 0.029 Uiso 1 1 calc R U . . .
C25 C 0.4240(3) 0.91573(16) 0.04592(18) 0.0304(6) Uani 1 1 d . . . . .
H25 H 0.508430 0.912236 0.043569 0.037 Uiso 1 1 calc R U . . .
C26 C 0.3316(3) 0.93663(17) -0.01661(17) 0.0330(6) Uani 1 1 d . . . . .
H26 H 0.352642 0.947358 -0.061669 0.040 Uiso 1 1 calc R U . . .
C27 C 0.2090(3) 0.94181(16) -0.01324(15) 0.0282(6) Uani 1 1 d . . . . .
H27 H 0.145637 0.956216 -0.056066 0.034 Uiso 1 1 calc R U . . .
C28 C 0.1778(3) 0.92607(14) 0.05248(14) 0.0210(5) Uani 1 1 d . . . . .
H28 H 0.093301 0.929932 0.054449 0.025 Uiso 1 1 calc R U . . .
C29 C 0.3711(2) 0.78476(14) 0.25297(14) 0.0206(5) Uani 1 1 d . . . . .
C30 C 0.4369(3) 0.77007(17) 0.32701(16) 0.0303(6) Uani 1 1 d . . . . .
H30 H 0.423049 0.799018 0.367586 0.036 Uiso 1 1 calc R U . . .
C31 C 0.5226(3) 0.71310(19) 0.34102(18) 0.0361(7) Uani 1 1 d . . . . .
H31 H 0.566601 0.703113 0.391309 0.043 Uiso 1 1 calc R U . . .
C32 C 0.5443(3) 0.67077(17) 0.28248(19) 0.0330(6) Uani 1 1 d . . . . .
H32 H 0.603238 0.632028 0.292530 0.040 Uiso 1 1 calc R U . . .
C33 C 0.4798(3) 0.68517(15) 0.20910(17) 0.0284(6) Uani 1 1 d . . . . .
H33 H 0.495284 0.656477 0.168836 0.034 Uiso 1 1 calc R U . . .
C34 C 0.3926(2) 0.74126(14) 0.19397(15) 0.0231(5) Uani 1 1 d . . . . .
H34 H 0.347600 0.750101 0.143566 0.028 Uiso 1 1 calc R U . . .
Fe2 Fe 0.71656(4) 0.34909(2) 0.09318(2) 0.02455(9) Uani 1 1 d . . . . .
Si5 Si 0.93169(7) 0.33053(4) 0.35424(4) 0.02557(15) Uani 1 1 d . . . . .
Si6 Si 0.83238(7) 0.48903(4) 0.29632(4) 0.02259(14) Uani 1 1 d . . . . .
Si7 Si 0.65015(7) 0.36183(4) 0.30019(4) 0.02161(14) Uani 1 1 d . . . . .
Si8 Si 0.58858(8) 0.34448(5) 0.45075(5) 0.03255(18) Uani 1 1 d . . . . .
O4 O 0.66881(19) 0.35857(12) 0.38942(11) 0.0283(4) Uani 1 1 d . . . . .
O5 O 0.56823(18) 0.28626(10) 0.25597(11) 0.0249(4) Uani 1 1 d . . . . .
O6 O 0.53895(17) 0.42170(10) 0.26247(11) 0.0241(4) Uani 1 1 d . . . . .
C41 C 0.8154(2) 0.35097(14) 0.20728(15) 0.0228(5) Uani 1 1 d . . . . .
C42 C 0.7805(3) 0.27586(15) 0.17729(16) 0.0265(5) Uani 1 1 d . . . . .
H42 H 0.729745 0.241087 0.194887 0.032 Uiso 1 1 calc R U . . .
C43 C 0.8343(3) 0.26231(16) 0.11716(18) 0.0302(6) Uani 1 1 d . . . . .
H43 H 0.826356 0.216815 0.088210 0.036 Uiso 1 1 calc R U . . .
C44 C 0.9018(3) 0.32794(17) 0.10746(17) 0.0305(6) Uani 1 1 d . . . . .
H44 H 0.946980 0.334255 0.071157 0.037 Uiso 1 1 calc R U . . .
C45 C 0.8894(3) 0.38300(16) 0.16244(16) 0.0262(5) Uani 1 1 d . . . . .
H45 H 0.924415 0.432619 0.168329 0.031 Uiso 1 1 calc R U . . .
C46 C 0.5539(3) 0.40807(17) 0.07179(16) 0.0304(6) Uani 1 1 d . . . . .
H46 H 0.524167 0.436001 0.107422 0.037 Uiso 1 1 calc R U . . .
C47 C 0.5264(3) 0.33103(18) 0.05106(16) 0.0311(6) Uani 1 1 d . . . . .
H47 H 0.474505 0.298503 0.070312 0.037 Uiso 1 1 calc R U . . .
C48 C 0.5896(3) 0.31105(19) -0.00327(17) 0.0342(6) Uani 1 1 d . . . . .
H48 H 0.587818 0.262843 -0.026552 0.041 Uiso 1 1 calc R U . . .
C49 C 0.6561(3) 0.3758(2) -0.01676(17) 0.0360(7) Uani 1 1 d . . . . .
H49 H 0.706530 0.378449 -0.050693 0.043 Uiso 1 1 calc R U . . .
C50 C 0.6341(3) 0.43592(19) 0.02939(17) 0.0338(6) Uani 1 1 d . . . . .
H50 H 0.667032 0.485795 0.031619 0.041 Uiso 1 1 calc R U . . .
C51 C 0.8034(2) 0.38242(14) 0.28312(15) 0.0216(5) Uani 1 1 d . . . . .
C52 C 0.8752(3) 0.23223(16) 0.36252(19) 0.0350(6) Uani 1 1 d . . . . .
H52A H 0.858578 0.205370 0.313762 0.053 Uiso 1 1 calc R U . . .
H52B H 0.797651 0.233244 0.378300 0.053 Uiso 1 1 calc R U . . .
H52C H 0.939812 0.206700 0.399825 0.053 Uiso 1 1 calc R U . . .
C53 C 1.0749(3) 0.32433(18) 0.3202(2) 0.0353(7) Uani 1 1 d . . . . .
H53A H 1.144165 0.305516 0.359984 0.053 Uiso 1 1 calc R U . . .
H53B H 1.098593 0.374110 0.306723 0.053 Uiso 1 1 calc R U . . .
H53C H 1.057247 0.290111 0.276018 0.053 Uiso 1 1 calc R U . . .
C54 C 0.9794(3) 0.37427(19) 0.45201(17) 0.0350(6) Uani 1 1 d . . . . .
H54A H 1.042725 0.343801 0.484770 0.052 Uiso 1 1 calc R U . . .
H54B H 0.905551 0.376900 0.471318 0.052 Uiso 1 1 calc R U . . .
H54C H 1.014851 0.424868 0.450823 0.052 Uiso 1 1 calc R U . . .
C55 C 0.7392(3) 0.53780(15) 0.21226(16) 0.0270(5) Uani 1 1 d . . . . .
H55A H 0.753402 0.592048 0.220852 0.040 Uiso 1 1 calc R U . . .
H55B H 0.649567 0.525077 0.203697 0.040 Uiso 1 1 calc R U . . .
H55C H 0.765857 0.521846 0.168152 0.040 Uiso 1 1 calc R U . . .
C56 C 1.0023(3) 0.51764(16) 0.31505(18) 0.0310(6) Uani 1 1 d . . . . .
H56A H 1.032783 0.501229 0.272516 0.046 Uiso 1 1 calc R U . . .
H56B H 1.051041 0.494440 0.360727 0.046 Uiso 1 1 calc R U . . .
H56C H 1.012002 0.572240 0.321740 0.046 Uiso 1 1 calc R U . . .
C57 C 0.7790(3) 0.52441(16) 0.37875(16) 0.0293(6) Uani 1 1 d . . . . .
H57A H 0.795046 0.578668 0.385586 0.044 Uiso 1 1 calc R U . . .
H57B H 0.825443 0.499840 0.424152 0.044 Uiso 1 1 calc R U . . .
H57C H 0.688724 0.513143 0.369408 0.044 Uiso 1 1 calc R U . . .
C58 C 0.4351(4) 0.3879(3) 0.4207(3) 0.0671(14) Uani 1 1 d . . . . .
H58A H 0.447646 0.441911 0.416648 0.101 Uiso 1 1 calc R U . . .
H58B H 0.388376 0.379006 0.457697 0.101 Uiso 1 1 calc R U . . .
H58C H 0.387443 0.366002 0.371777 0.101 Uiso 1 1 calc R U . . .
C59 C 0.5664(4) 0.2419(2) 0.4565(2) 0.0557(10) Uani 1 1 d . . . . .
H59A H 0.525562 0.220089 0.406341 0.084 Uiso 1 1 calc R U . . .
H59B H 0.513381 0.231820 0.489922 0.084 Uiso 1 1 calc R U . . .
H59C H 0.648380 0.219641 0.476363 0.084 Uiso 1 1 calc R U . . .
C60 C 0.6845(4) 0.3857(3) 0.5429(2) 0.0578(11) Uani 1 1 d . . . . .
H60A H 0.759460 0.356197 0.561604 0.087 Uiso 1 1 calc R U . . .
H60B H 0.634288 0.385068 0.579016 0.087 Uiso 1 1 calc R U . . .
H60C H 0.710066 0.437401 0.536638 0.087 Uiso 1 1 calc R U . . .
C61 C 0.4463(2) 0.30680(14) 0.21839(15) 0.0228(5) Uani 1 1 d . . . . .
C62 C 0.4314(2) 0.38187(14) 0.22078(15) 0.0229(5) Uani 1 1 d . . . . .
C63 C 0.3593(2) 0.24396(14) 0.18577(15) 0.0222(5) Uani 1 1 d . . . . .
C64 C 0.2303(3) 0.24768(15) 0.17818(17) 0.0266(5) Uani 1 1 d . . . . .
H64 H 0.196953 0.292581 0.192086 0.032 Uiso 1 1 calc R U . . .
C65 C 0.1507(3) 0.18572(16) 0.15030(19) 0.0324(6) Uani 1 1 d . . . . .
H65 H 0.063354 0.188317 0.145959 0.039 Uiso 1 1 calc R U . . .
C66 C 0.1979(3) 0.12026(16) 0.12881(19) 0.0324(6) Uani 1 1 d . . . . .
H66 H 0.142922 0.078324 0.109372 0.039 Uiso 1 1 calc R U . . .
C67 C 0.3249(3) 0.11613(15) 0.13570(18) 0.0297(6) Uani 1 1 d . . . . .
H67 H 0.357353 0.071283 0.120939 0.036 Uiso 1 1 calc R U . . .
C68 C 0.4056(3) 0.17740(14) 0.16418(17) 0.0259(5) Uani 1 1 d . . . . .
H68 H 0.493011 0.174020 0.169024 0.031 Uiso 1 1 calc R U . . .
C69 C 0.3269(2) 0.42946(13) 0.18498(15) 0.0215(5) Uani 1 1 d . . . . .
C70 C 0.3123(3) 0.49655(15) 0.22206(16) 0.0267(5) Uani 1 1 d . . . . .
H70 H 0.367392 0.509449 0.270193 0.032 Uiso 1 1 calc R U . . .
C71 C 0.2177(3) 0.54423(15) 0.18880(17) 0.0282(6) Uani 1 1 d . . . . .
H71 H 0.208394 0.589518 0.214516 0.034 Uiso 1 1 calc R U . . .
C72 C 0.1367(3) 0.52667(15) 0.11865(17) 0.0265(5) Uani 1 1 d . . . . .
H72 H 0.071364 0.559239 0.096496 0.032 Uiso 1 1 calc R U . . .
C73 C 0.1521(3) 0.46061(16) 0.08082(16) 0.0282(5) Uani 1 1 d . . . . .
H73 H 0.097458 0.448295 0.032415 0.034 Uiso 1 1 calc R U . . .
C74 C 0.2466(2) 0.41293(14) 0.11344(15) 0.0240(5) Uani 1 1 d . . . . .
H74 H 0.257085 0.368430 0.086868 0.029 Uiso 1 1 calc R U . . .

loop_
_atom_site_aniso_label
_atom_site_aniso_U_11
_atom_site_aniso_U_22
_atom_site_aniso_U_33
_atom_site_aniso_U_23
_atom_site_aniso_U_13
_atom_site_aniso_U_12
Fe1 0.02348(18) 0.01695(17) 0.02286(18) -0.00597(13) 0.00945(14) -0.00222(13)
Si1 0.0266(4) 0.0201(3) 0.0248(3) -0.0061(3) 0.0111(3) 0.0023(3)
Si2 0.0516(5) 0.0189(3) 0.0223(3) 0.0005(3) 0.0207(3) 0.0003(3)
Si3 0.0235(3) 0.0156(3) 0.0150(3) -0.0007(2) 0.0060(2) 0.0029(2)
Si4 0.0241(4) 0.0290(4) 0.0258(4) -0.0058(3) 0.0025(3) 0.0038(3)
O1 0.0265(9) 0.0216(9) 0.0209(8) -0.0058(7) 0.0050(7) 0.0003(7)
O2 0.0223(8) 0.0185(8) 0.0171(8) 0.0027(6) 0.0073(6) 0.0055(6)
O3 0.0294(9) 0.0222(8) 0.0162(8) 0.0039(6) 0.0092(7) 0.0081(7)
C1 0.0244(12) 0.0164(10) 0.0226(11) -0.0038(9) 0.0101(9) 0.0011(9)
C2 0.0233(12) 0.0188(11) 0.0208(11) -0.0019(9) 0.0064(9) 0.0029(9)
C3 0.0229(12) 0.0297(13) 0.0275(13) -0.0063(10) 0.0037(10) 0.0039(10)
C4 0.0231(13) 0.0338(15) 0.0362(15) -0.0120(12) 0.0094(11) -0.0029(11)
C5 0.0274(13) 0.0230(12) 0.0316(14) -0.0066(10) 0.0151(11) -0.0025(10)
C6 0.0293(13) 0.0165(11) 0.0314(13) -0.0044(10) 0.0110(11) 0.0025(9)
C7 0.0296(13) 0.0191(11) 0.0312(13) -0.0050(10) 0.0170(11) -0.0018(10)
C8 0.0363(15) 0.0244(13) 0.0265(13) -0.0087(10) 0.0132(11) -0.0013(11)
C9 0.0339(15) 0.0215(12) 0.0360(15) -0.0130(11) 0.0165(12) -0.0071(10)
C10 0.0398(15) 0.0159(11) 0.0344(14) -0.0035(10) 0.0184(12) -0.0012(10)
C11 0.0271(12) 0.0161(10) 0.0185(11) -0.0012(8) 0.0110(9) 0.0012(9)
C12 0.0415(16) 0.0229(12) 0.0236(12) -0.0003(10) 0.0073(11) 0.0086(11)
C13 0.0288(15) 0.0411(18) 0.062(2) -0.0183(16) 0.0171(15) 0.0032(13)
C14 0.0490(17) 0.0212(12) 0.0276(13) -0.0060(10) 0.0202(12) 0.0023(11)
C15 0.067(2) 0.0208(13) 0.0276(14) 0.0054(11) 0.0203(14) 0.0042(13)
C16 0.070(2) 0.0335(16) 0.0461(19) -0.0004(14) 0.0420(19) -0.0039(16)
C17 0.066(2) 0.0347(16) 0.0175(12) 0.0020(11) 0.0108(13) 0.0045(15)
C18 0.0309(16) 0.058(2) 0.0345(16) -0.0069(15) 0.0119(13) -0.0048(14)
C19 0.0384(19) 0.0257(16) 0.090(3) -0.0102(17) -0.0020(19) -0.0027(13)
C20 0.0316(16) 0.078(3) 0.0273(15) -0.0121(16) 0.0041(12) 0.0011(16)
C21 0.0201(11) 0.0159(10) 0.0172(10) 0.0000(8) 0.0067(8) 0.0021(8)
C22 0.0228(11) 0.0179(11) 0.0168(10) 0.0008(8) 0.0064(9) 0.0028(9)
C23 0.0237(11) 0.0132(10) 0.0171(10) 0.0005(8) 0.0070(9) 0.0002(8)
C24 0.0244(12) 0.0209(12) 0.0278(13) 0.0045(9) 0.0092(10) 0.0006(9)
C25 0.0320(14) 0.0270(13) 0.0392(15) 0.0061(11) 0.0210(12) 0.0001(11)
C26 0.0478(18) 0.0290(14) 0.0302(14) 0.0072(11) 0.0233(13) 0.0024(12)
C27 0.0410(16) 0.0258(13) 0.0193(12) 0.0055(10) 0.0104(11) 0.0043(11)
C28 0.0271(12) 0.0179(11) 0.0193(11) 0.0023(9) 0.0084(9) 0.0033(9)
C29 0.0216(11) 0.0185(11) 0.0233(12) 0.0050(9) 0.0079(9) 0.0035(9)
C30 0.0333(15) 0.0362(15) 0.0231(13) 0.0072(11) 0.0091(11) 0.0132(12)
C31 0.0336(15) 0.0460(18) 0.0307(15) 0.0173(13) 0.0094(12) 0.0176(13)
C32 0.0303(14) 0.0291(14) 0.0435(17) 0.0137(12) 0.0141(13) 0.0145(11)
C33 0.0295(14) 0.0214(12) 0.0372(15) 0.0004(11) 0.0135(11) 0.0056(10)
C34 0.0248(12) 0.0203(11) 0.0245(12) 0.0013(9) 0.0069(10) 0.0038(9)
Fe2 0.02357(19) 0.0270(2) 0.02443(19) -0.00362(14) 0.00968(15) -0.00229(14)
Si5 0.0255(4) 0.0226(3) 0.0287(4) 0.0047(3) 0.0068(3) 0.0047(3)
Si6 0.0242(3) 0.0168(3) 0.0265(3) -0.0008(3) 0.0067(3) 0.0004(2)
Si7 0.0228(3) 0.0183(3) 0.0243(3) 0.0005(2) 0.0075(3) 0.0002(2)
Si8 0.0291(4) 0.0430(5) 0.0256(4) -0.0002(3) 0.0084(3) -0.0051(3)
O4 0.0298(10) 0.0309(10) 0.0260(9) 0.0026(8) 0.0105(8) -0.0011(8)
O5 0.0210(9) 0.0163(8) 0.0363(10) -0.0007(7) 0.0061(8) 0.0000(7)
O6 0.0217(9) 0.0164(8) 0.0323(10) -0.0035(7) 0.0048(7) -0.0008(7)
C41 0.0218(12) 0.0193(11) 0.0275(12) -0.0004(9) 0.0074(10) 0.0016(9)
C42 0.0281(13) 0.0209(12) 0.0295(13) -0.0030(10) 0.0067(11) 0.0011(10)
C43 0.0272(13) 0.0255(13) 0.0393(15) -0.0059(11) 0.0121(12) 0.0032(10)
C44 0.0248(13) 0.0348(15) 0.0340(14) -0.0060(12) 0.0125(11) 0.0001(11)
C45 0.0235(12) 0.0263(13) 0.0308(13) -0.0030(10) 0.0112(10) -0.0017(10)
C46 0.0278(14) 0.0352(15) 0.0275(13) 0.0030(11) 0.0060(11) 0.0045(11)
C47 0.0240(13) 0.0396(16) 0.0279(13) -0.0021(11) 0.0051(11) -0.0042(11)
C48 0.0310(15) 0.0424(17) 0.0281(14) -0.0048(12) 0.0075(12) -0.0065(12)
C49 0.0349(16) 0.0485(18) 0.0256(14) 0.0004(12) 0.0108(12) -0.0057(13)
C50 0.0319(15) 0.0374(16) 0.0311(14) 0.0067(12) 0.0068(12) -0.0018(12)
C51 0.0234(12) 0.0158(10) 0.0254(12) -0.0006(9) 0.0065(9) 0.0002(9)
C52 0.0434(17) 0.0237(13) 0.0385(16) 0.0071(12) 0.0111(13) 0.0052(12)
C53 0.0272(14) 0.0345(15) 0.0459(18) 0.0076(13) 0.0115(13) 0.0097(12)
C54 0.0339(15) 0.0380(16) 0.0287(14) 0.0026(12) 0.0010(12) 0.0036(12)
C55 0.0321(14) 0.0186(11) 0.0316(14) 0.0019(10) 0.0108(11) 0.0008(10)
C56 0.0280(14) 0.0227(13) 0.0405(16) -0.0014(11) 0.0071(12) -0.0020(10)
C57 0.0342(15) 0.0237(13) 0.0288(13) -0.0049(10) 0.0071(11) 0.0015(11)
C58 0.043(2) 0.113(4) 0.055(2) 0.019(3) 0.0261(19) 0.022(2)
C59 0.063(3) 0.056(2) 0.050(2) 0.0108(18) 0.0205(19) -0.020(2)
C60 0.055(2) 0.084(3) 0.0353(18) -0.0109(19) 0.0174(17) -0.022(2)
C61 0.0201(11) 0.0179(11) 0.0310(13) -0.0038(9) 0.0085(10) -0.0009(9)
C62 0.0187(11) 0.0177(11) 0.0318(13) -0.0047(9) 0.0070(10) -0.0013(9)
C63 0.0243(12) 0.0153(11) 0.0285(12) -0.0022(9) 0.0106(10) -0.0016(9)
C64 0.0246(13) 0.0180(11) 0.0398(15) -0.0035(10) 0.0141(11) -0.0023(9)
C65 0.0245(13) 0.0245(13) 0.0502(18) -0.0014(12) 0.0143(12) -0.0058(10)
C66 0.0335(15) 0.0183(12) 0.0449(17) -0.0042(11) 0.0114(13) -0.0084(10)
C67 0.0347(15) 0.0149(11) 0.0410(16) -0.0055(10) 0.0139(12) -0.0029(10)
C68 0.0231(12) 0.0169(11) 0.0394(15) -0.0043(10) 0.0121(11) -0.0015(9)
C69 0.0190(11) 0.0156(11) 0.0301(13) -0.0023(9) 0.0074(10) -0.0001(8)
C70 0.0267(13) 0.0185(12) 0.0329(14) -0.0060(10) 0.0056(11) 0.0022(10)
C71 0.0295(14) 0.0185(12) 0.0365(15) -0.0041(10) 0.0092(11) 0.0042(10)
C72 0.0241(12) 0.0201(12) 0.0359(14) 0.0014(10) 0.0088(11) 0.0037(9)
C73 0.0272(13) 0.0258(13) 0.0292(13) -0.0036(10) 0.0041(11) 0.0018(10)
C74 0.0232(12) 0.0182(11) 0.0298(13) -0.0065(9) 0.0071(10) -0.0007(9)

_geom_special_details            
;
 All esds (except the esd in the dihedral angle between two l.s. planes)
 are estimated using the full covariance matrix.  The cell esds are taken
 into account individually in the estimation of esds in distances, angles
 and torsion angles; correlations between esds in cell parameters are only
 used when they are defined by crystal symmetry.  An approximate (isotropic)
 treatment of cell esds is used for estimating esds involving l.s. planes.
;

loop_
_geom_bond_atom_site_label_1
_geom_bond_atom_site_label_2
_geom_bond_distance
_geom_bond_site_symmetry_2
_geom_bond_publ_flag
Fe1 C3 2.030(3) . ?
Fe1 C4 2.035(3) . ?
Fe1 C9 2.043(3) . ?
Fe1 C2 2.045(2) . ?
Fe1 C8 2.046(3) . ?
Fe1 C10 2.051(3) . ?
Fe1 C7 2.054(3) . ?
Fe1 C6 2.055(3) . ?
Fe1 C5 2.055(3) . ?
Fe1 C1 2.093(2) . ?
Si1 C13 1.861(3) . ?
Si1 C14 1.874(3) . ?
Si1 C12 1.880(3) . ?
Si1 C11 1.936(3) . ?
Si2 C15 1.862(3) . ?
Si2 C17 1.867(4) . ?
Si2 C16 1.880(4) . ?
Si2 C11 1.919(3) . ?
Si3 O1 1.6053(19) . ?
Si3 O2 1.6659(18) . ?
Si3 O3 1.6668(19) . ?
Si3 C11 1.844(3) . ?
Si4 O1 1.650(2) . ?
Si4 C18 1.847(3) . ?
Si4 C19 1.857(4) . ?
Si4 C20 1.862(4) . ?
O2 C21 1.398(3) . ?
O3 C22 1.397(3) . ?
C1 C5 1.435(4) . ?
C1 C2 1.438(3) . ?
C1 C11 1.532(3) . ?
C2 C3 1.421(4) . ?
C2 H2 0.9500 . ?
C3 C4 1.418(4) . ?
C3 H3 0.9500 . ?
C4 C5 1.424(4) . ?
C4 H4 0.9500 . ?
C5 H5 0.9500 . ?
C6 C10 1.420(4) . ?
C6 C7 1.421(4) . ?
C6 H6 0.9500 . ?
C7 C8 1.423(4) . ?
C7 H7 0.9500 . ?
C8 C9 1.429(4) . ?
C8 H8 0.9500 . ?
C9 C10 1.422(4) . ?
C9 H9 0.9500 . ?
C10 H10 0.9500 . ?
C12 H12A 0.9800 . ?
C12 H12B 0.9800 . ?
C12 H12C 0.9800 . ?
C13 H13A 0.9800 . ?
C13 H13B 0.9800 . ?
C13 H13C 0.9800 . ?
C14 H14A 0.9800 . ?
C14 H14B 0.9800 . ?
C14 H14C 0.9800 . ?
C15 H15A 0.9800 . ?
C15 H15B 0.9800 . ?
C15 H15C 0.9800 . ?
C16 H16A 0.9800 . ?
C16 H16B 0.9800 . ?
C16 H16C 0.9800 . ?
C17 H17A 0.9800 . ?
C17 H17B 0.9800 . ?
C17 H17C 0.9800 . ?
C18 H18A 0.9800 . ?
C18 H18B 0.9800 . ?
C18 H18C 0.9800 . ?
C19 H19A 0.9800 . ?
C19 H19B 0.9800 . ?
C19 H19C 0.9800 . ?
C20 H20A 0.9800 . ?
C20 H20B 0.9800 . ?
C20 H20C 0.9800 . ?
C21 C22 1.351(3) . ?
C21 C23 1.470(3) . ?
C22 C29 1.465(3) . ?
C23 C24 1.395(4) . ?
C23 C28 1.399(3) . ?
C24 C25 1.392(4) . ?
C24 H24 0.9500 . ?
C25 C26 1.386(5) . ?
C25 H25 0.9500 . ?
C26 C27 1.381(4) . ?
C26 H26 0.9500 . ?
C27 C28 1.389(3) . ?
C27 H27 0.9500 . ?
C28 H28 0.9500 . ?
C29 C34 1.401(4) . ?
C29 C30 1.402(4) . ?
C30 C31 1.390(4) . ?
C30 H30 0.9500 . ?
C31 C32 1.384(5) . ?
C31 H31 0.9500 . ?
C32 C33 1.386(4) . ?
C32 H32 0.9500 . ?
C33 C34 1.389(4) . ?
C33 H33 0.9500 . ?
C34 H34 0.9500 . ?
Fe2 C43 2.031(3) . ?
Fe2 C48 2.032(3) . ?
Fe2 C49 2.038(3) . ?
Fe2 C44 2.039(3) . ?
Fe2 C47 2.046(3) . ?
Fe2 C42 2.051(3) . ?
Fe2 C45 2.053(3) . ?
Fe2 C50 2.055(3) . ?
Fe2 C46 2.058(3) . ?
Fe2 C41 2.096(3) . ?
Si5 C53 1.864(3) . ?
Si5 C52 1.875(3) . ?
Si5 C54 1.883(3) . ?
Si5 C51 1.929(3) . ?
Si6 C55 1.868(3) . ?
Si6 C56 1.870(3) . ?
Si6 C57 1.883(3) . ?
Si6 C51 1.922(3) . ?
Si7 O4 1.613(2) . ?
Si7 O5 1.668(2) . ?
Si7 O6 1.669(2) . ?
Si7 C51 1.839(3) . ?
Si8 O4 1.645(2) . ?
Si8 C58 1.835(4) . ?
Si8 C59 1.854(4) . ?
Si8 C60 1.865(4) . ?
O5 C61 1.401(3) . ?
O6 C62 1.392(3) . ?
C41 C45 1.438(4) . ?
C41 C42 1.440(4) . ?
C41 C51 1.540(4) . ?
C42 C43 1.419(4) . ?
C42 H42 0.9500 . ?
C43 C44 1.417(4) . ?
C43 H43 0.9500 . ?
C44 C45 1.433(4) . ?
C44 H44 0.9500 . ?
C45 H45 0.9500 . ?
C46 C47 1.422(4) . ?
C46 C50 1.428(4) . ?
C46 H46 0.9500 . ?
C47 C48 1.418(4) . ?
C47 H47 0.9500 . ?
C48 C49 1.421(5) . ?
C48 H48 0.9500 . ?
C49 C50 1.422(5) . ?
C49 H49 0.9500 . ?
C50 H50 0.9500 . ?
C52 H52A 0.9800 . ?
C52 H52B 0.9800 . ?
C52 H52C 0.9800 . ?
C53 H53A 0.9800 . ?
C53 H53B 0.9800 . ?
C53 H53C 0.9800 . ?
C54 H54A 0.9800 . ?
C54 H54B 0.9800 . ?
C54 H54C 0.9800 . ?
C55 H55A 0.9800 . ?
C55 H55B 0.9800 . ?
C55 H55C 0.9800 . ?
C56 H56A 0.9800 . ?
C56 H56B 0.9800 . ?
C56 H56C 0.9800 . ?
C57 H57A 0.9800 . ?
C57 H57B 0.9800 . ?
C57 H57C 0.9800 . ?
C58 H58A 0.9800 . ?
C58 H58B 0.9800 . ?
C58 H58C 0.9800 . ?
C59 H59A 0.9800 . ?
C59 H59B 0.9800 . ?
C59 H59C 0.9800 . ?
C60 H60A 0.9800 . ?
C60 H60B 0.9800 . ?
C60 H60C 0.9800 . ?
C61 C62 1.357(3) . ?
C61 C63 1.463(3) . ?
C62 C69 1.470(4) . ?
C63 C64 1.398(4) . ?
C63 C68 1.398(3) . ?
C64 C65 1.391(4) . ?
C64 H64 0.9500 . ?
C65 C66 1.386(4) . ?
C65 H65 0.9500 . ?
C66 C67 1.379(4) . ?
C66 H66 0.9500 . ?
C67 C68 1.390(4) . ?
C67 H67 0.9500 . ?
C68 H68 0.9500 . ?
C69 C74 1.396(4) . ?
C69 C70 1.400(3) . ?
C70 C71 1.386(4) . ?
C70 H70 0.9500 . ?
C71 C72 1.383(4) . ?
C71 H71 0.9500 . ?
C72 C73 1.394(4) . ?
C72 H72 0.9500 . ?
C73 C74 1.383(4) . ?
C73 H73 0.9500 . ?
C74 H74 0.9500 . ?

loop_
_geom_angle_atom_site_label_1
_geom_angle_atom_site_label_2
_geom_angle_atom_site_label_3
_geom_angle
_geom_angle_site_symmetry_1
_geom_angle_site_symmetry_3
_geom_angle_publ_flag
C3 Fe1 C4 40.83(12) . . ?
C3 Fe1 C9 118.85(12) . . ?
C4 Fe1 C9 103.67(12) . . ?
C3 Fe1 C2 40.80(10) . . ?
C4 Fe1 C2 68.63(11) . . ?
C9 Fe1 C2 156.18(12) . . ?
C3 Fe1 C8 103.09(12) . . ?
C4 Fe1 C8 117.90(12) . . ?
C9 Fe1 C8 40.91(11) . . ?
C2 Fe1 C8 121.24(11) . . ?
C3 Fe1 C10 156.53(12) . . ?
C4 Fe1 C10 122.25(12) . . ?
C9 Fe1 C10 40.65(12) . . ?
C2 Fe1 C10 162.09(11) . . ?
C8 Fe1 C10 68.47(12) . . ?
C3 Fe1 C7 120.43(12) . . ?
C4 Fe1 C7 154.78(12) . . ?
C9 Fe1 C7 68.46(11) . . ?
C2 Fe1 C7 108.43(10) . . ?
C8 Fe1 C7 40.63(11) . . ?
C10 Fe1 C7 68.17(11) . . ?
C3 Fe1 C6 158.49(12) . . ?
C4 Fe1 C6 160.66(12) . . ?
C9 Fe1 C6 68.32(12) . . ?
C2 Fe1 C6 125.63(11) . . ?
C8 Fe1 C6 68.32(12) . . ?
C10 Fe1 C6 40.46(11) . . ?
C7 Fe1 C6 40.47(11) . . ?
C3 Fe1 C5 68.31(12) . . ?
C4 Fe1 C5 40.73(12) . . ?
C9 Fe1 C5 121.59(11) . . ?
C2 Fe1 C5 68.05(11) . . ?
C8 Fe1 C5 155.44(12) . . ?
C10 Fe1 C5 109.85(11) . . ?
C7 Fe1 C5 163.39(12) . . ?
C6 Fe1 C5 127.37(12) . . ?
C3 Fe1 C1 68.65(11) . . ?
C4 Fe1 C1 68.72(11) . . ?
C9 Fe1 C1 159.40(11) . . ?
C2 Fe1 C1 40.65(10) . . ?
C8 Fe1 C1 159.66(11) . . ?
C10 Fe1 C1 126.18(11) . . ?
C7 Fe1 C1 126.38(10) . . ?
C6 Fe1 C1 112.32(10) . . ?
C5 Fe1 C1 40.46(10) . . ?
C13 Si1 C14 108.70(16) . . ?
C13 Si1 C12 106.44(17) . . ?
C14 Si1 C12 107.72(13) . . ?
C13 Si1 C11 109.54(13) . . ?
C14 Si1 C11 113.78(13) . . ?
C12 Si1 C11 110.39(12) . . ?
C15 Si2 C17 106.07(16) . . ?
C15 Si2 C16 106.44(16) . . ?
C17 Si2 C16 108.58(17) . . ?
C15 Si2 C11 112.12(12) . . ?
C17 Si2 C11 110.00(13) . . ?
C16 Si2 C11 113.30(15) . . ?
O1 Si3 O2 110.98(10) . . ?
O1 Si3 O3 109.90(10) . . ?
O2 Si3 O3 94.88(9) . . ?
O1 Si3 C11 108.76(11) . . ?
O2 Si3 C11 116.03(10) . . ?
O3 Si3 C11 115.69(11) . . ?
O1 Si4 C18 109.90(13) . . ?
O1 Si4 C19 107.01(14) . . ?
C18 Si4 C19 111.7(2) . . ?
O1 Si4 C20 107.44(15) . . ?
C18 Si4 C20 111.13(16) . . ?
C19 Si4 C20 109.5(2) . . ?
Si3 O1 Si4 145.63(13) . . ?
C21 O2 Si3 108.88(14) . . ?
C22 O3 Si3 109.16(15) . . ?
C5 C1 C2 106.0(2) . . ?
C5 C1 C11 126.6(2) . . ?
C2 C1 C11 126.1(2) . . ?
C5 C1 Fe1 68.33(14) . . ?
C2 C1 Fe1 67.87(13) . . ?
C11 C1 Fe1 138.31(18) . . ?
C3 C2 C1 108.9(2) . . ?
C3 C2 Fe1 69.06(15) . . ?
C1 C2 Fe1 71.48(14) . . ?
C3 C2 H2 125.5 . . ?
C1 C2 H2 125.5 . . ?
Fe1 C2 H2 125.5 . . ?
C4 C3 C2 108.2(2) . . ?
C4 C3 Fe1 69.77(17) . . ?
C2 C3 Fe1 70.14(15) . . ?
C4 C3 H3 125.9 . . ?
C2 C3 H3 125.9 . . ?
Fe1 C3 H3 125.8 . . ?
C3 C4 C5 107.6(2) . . ?
C3 C4 Fe1 69.40(16) . . ?
C5 C4 Fe1 70.37(16) . . ?
C3 C4 H4 126.2 . . ?
C5 C4 H4 126.2 . . ?
Fe1 C4 H4 125.6 . . ?
C4 C5 C1 109.2(2) . . ?
C4 C5 Fe1 68.89(16) . . ?
C1 C5 Fe1 71.20(14) . . ?
C4 C5 H5 125.4 . . ?
C1 C5 H5 125.4 . . ?
Fe1 C5 H5 126.1 . . ?
C10 C6 C7 108.1(3) . . ?
C10 C6 Fe1 69.64(16) . . ?
C7 C6 Fe1 69.73(16) . . ?
C10 C6 H6 125.9 . . ?
C7 C6 H6 125.9 . . ?
Fe1 C6 H6 126.3 . . ?
C6 C7 C8 108.1(2) . . ?
C6 C7 Fe1 69.80(15) . . ?
C8 C7 Fe1 69.38(15) . . ?
C6 C7 H7 126.0 . . ?
C8 C7 H7 126.0 . . ?
Fe1 C7 H7 126.4 . . ?
C7 C8 C9 107.8(3) . . ?
C7 C8 Fe1 69.99(15) . . ?
C9 C8 Fe1 69.46(15) . . ?
C7 C8 H8 126.1 . . ?
C9 C8 H8 126.1 . . ?
Fe1 C8 H8 126.0 . . ?
C10 C9 C8 107.9(2) . . ?
C10 C9 Fe1 69.97(15) . . ?
C8 C9 Fe1 69.63(15) . . ?
C10 C9 H9 126.1 . . ?
C8 C9 H9 126.1 . . ?
Fe1 C9 H9 125.9 . . ?
C6 C10 C9 108.1(2) . . ?
C6 C10 Fe1 69.90(15) . . ?
C9 C10 Fe1 69.38(16) . . ?
C6 C10 H10 125.9 . . ?
C9 C10 H10 125.9 . . ?
Fe1 C10 H10 126.4 . . ?
C1 C11 Si3 114.49(16) . . ?
C1 C11 Si2 113.73(17) . . ?
Si3 C11 Si2 106.85(13) . . ?
C1 C11 Si1 102.92(16) . . ?
Si3 C11 Si1 107.46(12) . . ?
Si2 C11 Si1 111.26(12) . . ?
Si1 C12 H12A 109.5 . . ?
Si1 C12 H12B 109.5 . . ?
H12A C12 H12B 109.5 . . ?
Si1 C12 H12C 109.5 . . ?
H12A C12 H12C 109.5 . . ?
H12B C12 H12C 109.5 . . ?
Si1 C13 H13A 109.5 . . ?
Si1 C13 H13B 109.5 . . ?
H13A C13 H13B 109.5 . . ?
Si1 C13 H13C 109.5 . . ?
H13A C13 H13C 109.5 . . ?
H13B C13 H13C 109.5 . . ?
Si1 C14 H14A 109.5 . . ?
Si1 C14 H14B 109.5 . . ?
H14A C14 H14B 109.5 . . ?
Si1 C14 H14C 109.5 . . ?
H14A C14 H14C 109.5 . . ?
H14B C14 H14C 109.5 . . ?
Si2 C15 H15A 109.5 . . ?
Si2 C15 H15B 109.5 . . ?
H15A C15 H15B 109.5 . . ?
Si2 C15 H15C 109.5 . . ?
H15A C15 H15C 109.5 . . ?
H15B C15 H15C 109.5 . . ?
Si2 C16 H16A 109.5 . . ?
Si2 C16 H16B 109.5 . . ?
H16A C16 H16B 109.5 . . ?
Si2 C16 H16C 109.5 . . ?
H16A C16 H16C 109.5 . . ?
H16B C16 H16C 109.5 . . ?
Si2 C17 H17A 109.5 . . ?
Si2 C17 H17B 109.5 . . ?
H17A C17 H17B 109.5 . . ?
Si2 C17 H17C 109.5 . . ?
H17A C17 H17C 109.5 . . ?
H17B C17 H17C 109.5 . . ?
Si4 C18 H18A 109.5 . . ?
Si4 C18 H18B 109.5 . . ?
H18A C18 H18B 109.5 . . ?
Si4 C18 H18C 109.5 . . ?
H18A C18 H18C 109.5 . . ?
H18B C18 H18C 109.5 . . ?
Si4 C19 H19A 109.5 . . ?
Si4 C19 H19B 109.5 . . ?
H19A C19 H19B 109.5 . . ?
Si4 C19 H19C 109.5 . . ?
H19A C19 H19C 109.5 . . ?
H19B C19 H19C 109.5 . . ?
Si4 C20 H20A 109.5 . . ?
Si4 C20 H20B 109.5 . . ?
H20A C20 H20B 109.5 . . ?
Si4 C20 H20C 109.5 . . ?
H20A C20 H20C 109.5 . . ?
H20B C20 H20C 109.5 . . ?
C22 C21 O2 113.5(2) . . ?
C22 C21 C23 132.3(2) . . ?
O2 C21 C23 114.2(2) . . ?
C21 C22 O3 113.1(2) . . ?
C21 C22 C29 133.2(2) . . ?
O3 C22 C29 113.7(2) . . ?
C24 C23 C28 119.1(2) . . ?
C24 C23 C21 122.4(2) . . ?
C28 C23 C21 118.5(2) . . ?
C25 C24 C23 120.0(3) . . ?
C25 C24 H24 120.0 . . ?
C23 C24 H24 120.0 . . ?
C26 C25 C24 120.5(3) . . ?
C26 C25 H25 119.8 . . ?
C24 C25 H25 119.8 . . ?
C27 C26 C25 119.8(3) . . ?
C27 C26 H26 120.1 . . ?
C25 C26 H26 120.1 . . ?
C26 C27 C28 120.3(3) . . ?
C26 C27 H27 119.9 . . ?
C28 C27 H27 119.9 . . ?
C27 C28 C23 120.3(2) . . ?
C27 C28 H28 119.8 . . ?
C23 C28 H28 119.8 . . ?
C34 C29 C30 119.1(2) . . ?
C34 C29 C22 122.5(2) . . ?
C30 C29 C22 118.2(2) . . ?
C31 C30 C29 119.9(3) . . ?
C31 C30 H30 120.0 . . ?
C29 C30 H30 120.0 . . ?
C32 C31 C30 120.7(3) . . ?
C32 C31 H31 119.7 . . ?
C30 C31 H31 119.7 . . ?
C31 C32 C33 119.7(3) . . ?
C31 C32 H32 120.2 . . ?
C33 C32 H32 120.2 . . ?
C32 C33 C34 120.5(3) . . ?
C32 C33 H33 119.7 . . ?
C34 C33 H33 119.7 . . ?
C33 C34 C29 120.1(2) . . ?
C33 C34 H34 120.0 . . ?
C29 C34 H34 120.0 . . ?
C43 Fe2 C48 102.02(13) . . ?
C43 Fe2 C49 116.47(13) . . ?
C48 Fe2 C49 40.87(13) . . ?
C43 Fe2 C44 40.75(12) . . ?
C48 Fe2 C44 118.45(13) . . ?
C49 Fe2 C44 103.19(13) . . ?
C43 Fe2 C47 121.18(13) . . ?
C48 Fe2 C47 40.70(12) . . ?
C49 Fe2 C47 68.46(12) . . ?
C44 Fe2 C47 155.98(12) . . ?
C43 Fe2 C42 40.68(11) . . ?
C48 Fe2 C42 118.85(12) . . ?
C49 Fe2 C42 152.99(13) . . ?
C44 Fe2 C42 68.57(12) . . ?
C47 Fe2 C42 108.14(12) . . ?
C43 Fe2 C45 68.47(12) . . ?
C48 Fe2 C45 157.10(12) . . ?
C49 Fe2 C45 123.21(12) . . ?
C44 Fe2 C45 40.99(11) . . ?
C47 Fe2 C45 161.85(12) . . ?
C42 Fe2 C45 68.20(11) . . ?
C43 Fe2 C50 153.84(13) . . ?
C48 Fe2 C50 68.52(13) . . ?
C49 Fe2 C50 40.65(13) . . ?
C44 Fe2 C50 120.85(13) . . ?
C47 Fe2 C50 68.24(13) . . ?
C42 Fe2 C50 165.12(12) . . ?
C45 Fe2 C50 110.45(12) . . ?
C43 Fe2 C46 160.12(12) . . ?
C48 Fe2 C46 68.50(13) . . ?
C49 Fe2 C46 68.47(13) . . ?
C44 Fe2 C46 159.12(13) . . ?
C47 Fe2 C46 40.53(12) . . ?
C42 Fe2 C46 127.40(12) . . ?
C45 Fe2 C46 126.64(12) . . ?
C50 Fe2 C46 40.62(12) . . ?
C43 Fe2 C41 68.55(11) . . ?
C48 Fe2 C41 157.01(12) . . ?
C49 Fe2 C41 162.12(12) . . ?
C44 Fe2 C41 68.80(11) . . ?
C47 Fe2 C41 125.18(11) . . ?
C42 Fe2 C41 40.63(10) . . ?
C45 Fe2 C41 40.55(10) . . ?
C50 Fe2 C41 128.75(12) . . ?
C46 Fe2 C41 113.14(11) . . ?
C53 Si5 C52 107.14(15) . . ?
C53 Si5 C54 108.31(16) . . ?
C52 Si5 C54 106.65(15) . . ?
C53 Si5 C51 109.81(13) . . ?
C52 Si5 C51 109.94(13) . . ?
C54 Si5 C51 114.69(13) . . ?
C55 Si6 C56 109.06(14) . . ?
C55 Si6 C57 106.88(13) . . ?
C56 Si6 C57 107.21(14) . . ?
C55 Si6 C51 110.89(12) . . ?
C56 Si6 C51 112.69(12) . . ?
C57 Si6 C51 109.88(12) . . ?
O4 Si7 O5 110.35(11) . . ?
O4 Si7 O6 110.29(11) . . ?
O5 Si7 O6 94.74(10) . . ?
O4 Si7 C51 109.03(12) . . ?
O5 Si7 C51 117.31(11) . . ?
O6 Si7 C51 114.42(11) . . ?
O4 Si8 C58 110.37(16) . . ?
O4 Si8 C59 107.62(16) . . ?
C58 Si8 C59 109.9(2) . . ?
O4 Si8 C60 107.33(15) . . ?
C58 Si8 C60 111.2(2) . . ?
C59 Si8 C60 110.3(2) . . ?
Si7 O4 Si8 141.17(14) . . ?
C61 O5 Si7 109.04(15) . . ?
C62 O6 Si7 109.36(16) . . ?
C45 C41 C42 106.1(2) . . ?
C45 C41 C51 126.6(2) . . ?
C42 C41 C51 125.6(2) . . ?
C45 C41 Fe2 68.15(16) . . ?
C42 C41 Fe2 68.01(15) . . ?
C51 C41 Fe2 139.44(18) . . ?
C43 C42 C41 108.8(2) . . ?
C43 C42 Fe2 68.92(17) . . ?
C41 C42 Fe2 71.36(16) . . ?
C43 C42 H42 125.6 . . ?
C41 C42 H42 125.6 . . ?
Fe2 C42 H42 125.7 . . ?
C44 C43 C42 108.7(2) . . ?
C44 C43 Fe2 69.93(17) . . ?
C42 C43 Fe2 70.40(16) . . ?
C44 C43 H43 125.7 . . ?
C42 C43 H43 125.7 . . ?
Fe2 C43 H43 125.6 . . ?
C43 C44 C45 107.5(3) . . ?
C43 C44 Fe2 69.31(16) . . ?
C45 C44 Fe2 70.03(16) . . ?
C43 C44 H44 126.3 . . ?
C45 C44 H44 126.3 . . ?
Fe2 C44 H44 126.0 . . ?
C44 C45 C41 108.9(2) . . ?
C44 C45 Fe2 68.98(16) . . ?
C41 C45 Fe2 71.30(15) . . ?
C44 C45 H45 125.5 . . ?
C41 C45 H45 125.5 . . ?
Fe2 C45 H45 125.8 . . ?
C47 C46 C50 107.7(3) . . ?
C47 C46 Fe2 69.27(17) . . ?
C50 C46 Fe2 69.58(18) . . ?
C47 C46 H46 126.2 . . ?
C50 C46 H46 126.2 . . ?
Fe2 C46 H46 126.6 . . ?
C48 C47 C46 108.3(3) . . ?
C48 C47 Fe2 69.12(17) . . ?
C46 C47 Fe2 70.19(17) . . ?
C48 C47 H47 125.8 . . ?
C46 C47 H47 125.8 . . ?
Fe2 C47 H47 126.4 . . ?
C47 C48 C49 108.0(3) . . ?
C47 C48 Fe2 70.18(17) . . ?
C49 C48 Fe2 69.76(18) . . ?
C47 C48 H48 126.0 . . ?
C49 C48 H48 126.0 . . ?
Fe2 C48 H48 125.6 . . ?
C48 C49 C50 108.1(3) . . ?
C48 C49 Fe2 69.37(18) . . ?
C50 C49 Fe2 70.35(17) . . ?
C48 C49 H49 126.0 . . ?
C50 C49 H49 126.0 . . ?
Fe2 C49 H49 125.9 . . ?
C49 C50 C46 107.9(3) . . ?
C49 C50 Fe2 69.00(19) . . ?
C46 C50 Fe2 69.80(17) . . ?
C49 C50 H50 126.0 . . ?
C46 C50 H50 126.0 . . ?
Fe2 C50 H50 126.7 . . ?
C41 C51 Si7 114.25(18) . . ?
C41 C51 Si6 113.47(17) . . ?
Si7 C51 Si6 106.60(13) . . ?
C41 C51 Si5 102.38(16) . . ?
Si7 C51 Si5 109.07(13) . . ?
Si6 C51 Si5 111.04(13) . . ?
Si5 C52 H52A 109.5 . . ?
Si5 C52 H52B 109.5 . . ?
H52A C52 H52B 109.5 . . ?
Si5 C52 H52C 109.5 . . ?
H52A C52 H52C 109.5 . . ?
H52B C52 H52C 109.5 . . ?
Si5 C53 H53A 109.5 . . ?
Si5 C53 H53B 109.5 . . ?
H53A C53 H53B 109.5 . . ?
Si5 C53 H53C 109.5 . . ?
H53A C53 H53C 109.5 . . ?
H53B C53 H53C 109.5 . . ?
Si5 C54 H54A 109.5 . . ?
Si5 C54 H54B 109.5 . . ?
H54A C54 H54B 109.5 . . ?
Si5 C54 H54C 109.5 . . ?
H54A C54 H54C 109.5 . . ?
H54B C54 H54C 109.5 . . ?
Si6 C55 H55A 109.5 . . ?
Si6 C55 H55B 109.5 . . ?
H55A C55 H55B 109.5 . . ?
Si6 C55 H55C 109.5 . . ?
H55A C55 H55C 109.5 . . ?
H55B C55 H55C 109.5 . . ?
Si6 C56 H56A 109.5 . . ?
Si6 C56 H56B 109.5 . . ?
H56A C56 H56B 109.5 . . ?
Si6 C56 H56C 109.5 . . ?
H56A C56 H56C 109.5 . . ?
H56B C56 H56C 109.5 . . ?
Si6 C57 H57A 109.5 . . ?
Si6 C57 H57B 109.5 . . ?
H57A C57 H57B 109.5 . . ?
Si6 C57 H57C 109.5 . . ?
H57A C57 H57C 109.5 . . ?
H57B C57 H57C 109.5 . . ?
Si8 C58 H58A 109.5 . . ?
Si8 C58 H58B 109.5 . . ?
H58A C58 H58B 109.5 . . ?
Si8 C58 H58C 109.5 . . ?
H58A C58 H58C 109.5 . . ?
H58B C58 H58C 109.5 . . ?
Si8 C59 H59A 109.5 . . ?
Si8 C59 H59B 109.5 . . ?
H59A C59 H59B 109.5 . . ?
Si8 C59 H59C 109.5 . . ?
H59A C59 H59C 109.5 . . ?
H59B C59 H59C 109.5 . . ?
Si8 C60 H60A 109.5 . . ?
Si8 C60 H60B 109.5 . . ?
H60A C60 H60B 109.5 . . ?
Si8 C60 H60C 109.5 . . ?
H60A C60 H60C 109.5 . . ?
H60B C60 H60C 109.5 . . ?
C62 C61 O5 113.0(2) . . ?
C62 C61 C63 132.4(2) . . ?
O5 C61 C63 114.6(2) . . ?
C61 C62 O6 113.2(2) . . ?
C61 C62 C69 132.8(2) . . ?
O6 C62 C69 113.9(2) . . ?
C64 C63 C68 118.7(2) . . ?
C64 C63 C61 121.4(2) . . ?
C68 C63 C61 119.8(2) . . ?
C65 C64 C63 120.1(2) . . ?
C65 C64 H64 120.0 . . ?
C63 C64 H64 120.0 . . ?
C66 C65 C64 120.5(3) . . ?
C66 C65 H65 119.7 . . ?
C64 C65 H65 119.7 . . ?
C67 C66 C65 119.8(3) . . ?
C67 C66 H66 120.1 . . ?
C65 C66 H66 120.1 . . ?
C66 C67 C68 120.2(3) . . ?
C66 C67 H67 119.9 . . ?
C68 C67 H67 119.9 . . ?
C67 C68 C63 120.6(3) . . ?
C67 C68 H68 119.7 . . ?
C63 C68 H68 119.7 . . ?
C74 C69 C70 118.6(2) . . ?
C74 C69 C62 122.7(2) . . ?
C70 C69 C62 118.6(2) . . ?
C71 C70 C69 120.3(3) . . ?
C71 C70 H70 119.9 . . ?
C69 C70 H70 119.9 . . ?
C72 C71 C70 120.8(2) . . ?
C72 C71 H71 119.6 . . ?
C70 C71 H71 119.6 . . ?
C71 C72 C73 119.2(3) . . ?
C71 C72 H72 120.4 . . ?
C73 C72 H72 120.4 . . ?
C74 C73 C72 120.3(3) . . ?
C74 C73 H73 119.8 . . ?
C72 C73 H73 119.8 . . ?
C73 C74 C69 120.8(2) . . ?
C73 C74 H74 119.6 . . ?
C69 C74 H74 119.6 . . ?

_refine_diff_density_max         2.746
_refine_diff_density_min         -1.019
_refine_diff_density_rms         0.093


# start Validation Reply Form
_vrf_PLAT097_hp160               
;
PROBLEM: Large Reported Max.  (Positive) Residual Density       2.75 eA-3
RESPONSE: The residual electron density most likely reflects a partial 
disorder of molecule 2 (Fe2). Only only some of the heavy atoms (Si, Fe) 
could be identified from the less populated orientation (approximately 6%
occupancy) due to overlaps. Therefore, the minor orinetation could not be 
unambiguously included in the refinement.
;
_vrf_PLAT971_hp160               
;
PROBLEM: Check Calcd Resid. Dens.  1.50Ang From Si7             2.51 eA-3
RESPONSE: The residual electron density most likely reflects a partial 
disorder of molecule 2 (Fe2). Only only some of the heavy atoms (Si, Fe) 
could be identified from the less populated orientation (approximately 6%
occupancy) due to overlaps. Therefore, the minor orinetation could not be 
unambiguously included in the refinement.
;
# end Validation Reply Form

_shelx_res_file                  
;
TITL hp160, 100 K,  P-1
    hp160.res
    created by SHELXL-2019/3 at 07:59:42 on 17-Apr-2025
CELL  0.71073  11.0624  17.8802  18.5402   91.662  105.985   91.460
ZERR  4         0.0007   0.0013   0.0013    0.003    0.003    0.003
LATT  1
SFAC  C   H   FE  O   SI
UNIT  136  184   4  12  16
TEMP -173
SIZE 0.16 0.19 0.19
L.S. 9
BOND $H
LIST 4
ACTA
FMAP 2
PLAN -10
WGHT    0.061900    8.966900
FVAR       0.29324
MOLE 1
FE1   3   -0.123353    0.770719    0.127470    11.00000    0.02348    0.01695 =
         0.02286   -0.00597    0.00945   -0.00222
SI1   5   -0.131372    0.983827    0.289600    11.00000    0.02661    0.02007 =
         0.02479   -0.00607    0.01108    0.00226
SI2   5   -0.036144    0.829910    0.363350    11.00000    0.05164    0.01888 =
         0.02232    0.00045    0.02071    0.00030
SI3   5    0.113550    0.916960    0.277840    11.00000    0.02347    0.01564 =
         0.01501   -0.00071    0.00605    0.00295
SI4   5    0.286432    1.042930    0.376116    11.00000    0.02405    0.02899 =
         0.02582   -0.00580    0.00253    0.00381
O1    4    0.164011    0.987312    0.334968    11.00000    0.02646    0.02164 =
         0.02090   -0.00583    0.00501    0.00027
O2    4    0.134562    0.932648    0.193909    11.00000    0.02230    0.01846 =
         0.01710    0.00266    0.00729    0.00548
O3    4    0.215630    0.848424    0.297142    11.00000    0.02938    0.02222 =
         0.01623    0.00391    0.00918    0.00810
C1    1   -0.131650    0.856840    0.204696    11.00000    0.02442    0.01640 =
         0.02258   -0.00375    0.01015    0.00107
C2    1   -0.142625    0.884090    0.131030    11.00000    0.02334    0.01878 =
         0.02083   -0.00192    0.00639    0.00289
AFIX  43
H2    2   -0.087748    0.920293    0.118852    11.00000   -1.20000
AFIX   0
C3    1   -0.248875    0.848068    0.079429    11.00000    0.02291    0.02973 =
         0.02751   -0.00632    0.00374    0.00386
AFIX  43
H3    2   -0.277762    0.856616    0.027239    11.00000   -1.20000
AFIX   0
C4    1   -0.304404    0.797144    0.119244    11.00000    0.02312    0.03382 =
         0.03618   -0.01203    0.00944   -0.00286
AFIX  43
H4    2   -0.376530    0.765367    0.098513    11.00000   -1.20000
AFIX   0
C5    1   -0.232512    0.802261    0.195892    11.00000    0.02744    0.02295 =
         0.03164   -0.00656    0.01509   -0.00253
AFIX  43
H5    2   -0.248749    0.774004    0.235030    11.00000   -1.20000
AFIX   0
C6    1    0.043927    0.716718    0.157553    11.00000    0.02927    0.01654 =
         0.03135   -0.00437    0.01100    0.00249
AFIX  43
H6    2    0.112069    0.727803    0.200883    11.00000   -1.20000
AFIX   0
C7    1    0.026784    0.748482    0.086201    11.00000    0.02956    0.01911 =
         0.03124   -0.00504    0.01700   -0.00175
AFIX  43
H7    2    0.081593    0.784357    0.073474    11.00000   -1.20000
AFIX   0
C8    1   -0.086841    0.717164    0.037130    11.00000    0.03630    0.02442 =
         0.02652   -0.00870    0.01325   -0.00130
AFIX  43
H8    2   -0.121347    0.728475   -0.014048    11.00000   -1.20000
AFIX   0
C9    1   -0.139750    0.665675    0.078576    11.00000    0.03394    0.02151 =
         0.03597   -0.01300    0.01651   -0.00714
AFIX  43
H9    2   -0.215735    0.636680    0.059846    11.00000   -1.20000
AFIX   0
C10   1   -0.058463    0.665538    0.152848    11.00000    0.03982    0.01588 =
         0.03435   -0.00351    0.01845   -0.00123
AFIX  43
H10   2   -0.070570    0.636293    0.192422    11.00000   -1.20000
AFIX   0
C11   1   -0.048646    0.891701    0.278860    11.00000    0.02711    0.01615 =
         0.01855   -0.00116    0.01096    0.00117
C12   1   -0.091758    1.056797    0.227968    11.00000    0.04155    0.02286 =
         0.02364   -0.00031    0.00726    0.00861
AFIX 137
H12A  2   -0.103950    1.035142    0.177198    11.00000   -1.50000
H12B  2   -0.003845    1.074091    0.248532    11.00000   -1.50000
H12C  2   -0.146825    1.099203    0.226041    11.00000   -1.50000
AFIX   0
C13   1   -0.304992    0.967215    0.257001    11.00000    0.02884    0.04108 =
         0.06166   -0.01830    0.01712    0.00323
AFIX 137
H13A  2   -0.328922    0.924269    0.282383    11.00000   -1.50000
H13B  2   -0.330756    0.956856    0.202616    11.00000   -1.50000
H13C  2   -0.346722    1.011773    0.268836    11.00000   -1.50000
AFIX   0
C14   1   -0.088471    1.024362    0.388039    11.00000    0.04898    0.02117 =
         0.02764   -0.00598    0.02020    0.00231
AFIX 137
H14A  2   -0.141230    1.066996    0.390681    11.00000   -1.50000
H14B  2    0.000225    1.041186    0.402840    11.00000   -1.50000
H14C  2   -0.101967    0.986108    0.422088    11.00000   -1.50000
AFIX   0
C15   1   -0.004869    0.730922    0.342435    11.00000    0.06725    0.02080 =
         0.02762    0.00545    0.02030    0.00420
AFIX 137
H15A  2    0.070851    0.729329    0.324823    11.00000   -1.50000
H15B  2   -0.076784    0.709024    0.303409    11.00000   -1.50000
H15C  2    0.007786    0.702321    0.388067    11.00000   -1.50000
AFIX   0
C16   1   -0.182632    0.827453    0.396085    11.00000    0.07046    0.03348 =
         0.04614   -0.00043    0.04202   -0.00385
AFIX 137
H16A  2   -0.254698    0.810537    0.354338    11.00000   -1.50000
H16B  2   -0.197121    0.877718    0.413789    11.00000   -1.50000
H16C  2   -0.172420    0.792823    0.437187    11.00000   -1.50000
AFIX   0
C17   1    0.099084    0.863652    0.443463    11.00000    0.06612    0.03467 =
         0.01753    0.00204    0.01076    0.00452
AFIX 137
H17A  2    0.100756    0.834365    0.487574    11.00000   -1.50000
H17B  2    0.089610    0.916628    0.455094    11.00000   -1.50000
H17C  2    0.177862    0.857671    0.429770    11.00000   -1.50000
AFIX   0
C18   1    0.417286    1.024763    0.334705    11.00000    0.03085    0.05841 =
         0.03450   -0.00694    0.01190   -0.00479
AFIX 137
H18A  2    0.441933    0.972713    0.342495    11.00000   -1.50000
H18B  2    0.489206    1.058461    0.358880    11.00000   -1.50000
H18C  2    0.390143    1.033479    0.280771    11.00000   -1.50000
AFIX   0
C19   1    0.233943    1.140630    0.362402    11.00000    0.03842    0.02567 =
         0.08976   -0.01015   -0.00200   -0.00268
AFIX 137
H19A  2    0.211955    1.150988    0.308815    11.00000   -1.50000
H19B  2    0.302045    1.175376    0.389967    11.00000   -1.50000
H19C  2    0.160133    1.147078    0.381189    11.00000   -1.50000
AFIX   0
C20   1    0.331525    1.023834    0.478112    11.00000    0.03163    0.07766 =
         0.02734   -0.01207    0.00408    0.00110
AFIX 137
H20A  2    0.258001    1.028670    0.497470    11.00000   -1.50000
H20B  2    0.398014    1.059858    0.505072    11.00000   -1.50000
H20C  2    0.362291    0.972927    0.485470    11.00000   -1.50000
AFIX   0
C21   1    0.233638    0.889932    0.184604    11.00000    0.02014    0.01589 =
         0.01720   -0.00001    0.00665    0.00213
C22   1    0.276964    0.842671    0.240749    11.00000    0.02279    0.01792 =
         0.01685    0.00084    0.00641    0.00283
C23   1    0.270284    0.904557    0.115777    11.00000    0.02373    0.01319 =
         0.01715    0.00049    0.00699    0.00016
C24   1    0.394131    0.899810    0.112157    11.00000    0.02436    0.02091 =
         0.02778    0.00450    0.00916    0.00058
AFIX  43
H24   2    0.458037    0.885722    0.154863    11.00000   -1.20000
AFIX   0
C25   1    0.424043    0.915728    0.045921    11.00000    0.03201    0.02702 =
         0.03919    0.00615    0.02100    0.00013
AFIX  43
H25   2    0.508430    0.912236    0.043569    11.00000   -1.20000
AFIX   0
C26   1    0.331647    0.936629   -0.016611    11.00000    0.04784    0.02898 =
         0.03023    0.00719    0.02332    0.00244
AFIX  43
H26   2    0.352642    0.947358   -0.061669    11.00000   -1.20000
AFIX   0
C27   1    0.208996    0.941815   -0.013243    11.00000    0.04103    0.02584 =
         0.01934    0.00550    0.01039    0.00430
AFIX  43
H27   2    0.145637    0.956216   -0.056066    11.00000   -1.20000
AFIX   0
C28   1    0.177833    0.926070    0.052479    11.00000    0.02715    0.01793 =
         0.01931    0.00225    0.00836    0.00325
AFIX  43
H28   2    0.093301    0.929932    0.054449    11.00000   -1.20000
AFIX   0
C29   1    0.371094    0.784758    0.252966    11.00000    0.02156    0.01853 =
         0.02328    0.00500    0.00792    0.00349
C30   1    0.436936    0.770067    0.327014    11.00000    0.03327    0.03625 =
         0.02311    0.00723    0.00909    0.01325
AFIX  43
H30   2    0.423049    0.799018    0.367586    11.00000   -1.20000
AFIX   0
C31   1    0.522563    0.713097    0.341017    11.00000    0.03362    0.04599 =
         0.03071    0.01735    0.00936    0.01756
AFIX  43
H31   2    0.566601    0.703113    0.391309    11.00000   -1.20000
AFIX   0
C32   1    0.544349    0.670767    0.282485    11.00000    0.03030    0.02909 =
         0.04355    0.01374    0.01413    0.01446
AFIX  43
H32   2    0.603238    0.632028    0.292530    11.00000   -1.20000
AFIX   0
C33   1    0.479796    0.685174    0.209095    11.00000    0.02945    0.02136 =
         0.03716    0.00042    0.01347    0.00562
AFIX  43
H33   2    0.495284    0.656477    0.168836    11.00000   -1.20000
AFIX   0
C34   1    0.392627    0.741255    0.193965    11.00000    0.02476    0.02031 =
         0.02450    0.00129    0.00687    0.00380
AFIX  43
H34   2    0.347600    0.750101    0.143566    11.00000   -1.20000
AFIX   0
MOLE 2
FE2   3    0.716559    0.349094    0.093180    11.00000    0.02357    0.02702 =
         0.02443   -0.00362    0.00968   -0.00229
SI5   5    0.931694    0.330532    0.354239    11.00000    0.02546    0.02259 =
         0.02865    0.00468    0.00675    0.00469
SI6   5    0.832381    0.489030    0.296319    11.00000    0.02417    0.01678 =
         0.02654   -0.00084    0.00671    0.00035
SI7   5    0.650154    0.361830    0.300193    11.00000    0.02279    0.01830 =
         0.02429    0.00049    0.00753    0.00023
SI8   5    0.588576    0.344478    0.450752    11.00000    0.02913    0.04298 =
         0.02563   -0.00021    0.00842   -0.00507
O4    4    0.668814    0.358568    0.389421    11.00000    0.02979    0.03086 =
         0.02601    0.00262    0.01048   -0.00109
O5    4    0.568231    0.286260    0.255973    11.00000    0.02100    0.01628 =
         0.03626   -0.00069    0.00610   -0.00005
O6    4    0.538954    0.421701    0.262469    11.00000    0.02172    0.01638 =
         0.03228   -0.00350    0.00479   -0.00080
C41   1    0.815370    0.350968    0.207275    11.00000    0.02181    0.01935 =
         0.02751   -0.00036    0.00738    0.00158
C42   1    0.780465    0.275855    0.177292    11.00000    0.02814    0.02094 =
         0.02952   -0.00302    0.00673    0.00108
AFIX  43
H42   2    0.729745    0.241087    0.194887    11.00000   -1.20000
AFIX   0
C43   1    0.834272    0.262308    0.117157    11.00000    0.02722    0.02553 =
         0.03929   -0.00592    0.01206    0.00325
AFIX  43
H43   2    0.826356    0.216815    0.088210    11.00000   -1.20000
AFIX   0
C44   1    0.901792    0.327935    0.107459    11.00000    0.02475    0.03478 =
         0.03402   -0.00596    0.01248    0.00014
AFIX  43
H44   2    0.946980    0.334255    0.071157    11.00000   -1.20000
AFIX   0
C45   1    0.889406    0.383003    0.162443    11.00000    0.02351    0.02632 =
         0.03077   -0.00302    0.01124   -0.00167
AFIX  43
H45   2    0.924415    0.432619    0.168329    11.00000   -1.20000
AFIX   0
C46   1    0.553857    0.408073    0.071786    11.00000    0.02784    0.03524 =
         0.02751    0.00303    0.00602    0.00452
AFIX  43
H46   2    0.524167    0.436001    0.107422    11.00000   -1.20000
AFIX   0
C47   1    0.526362    0.331031    0.051065    11.00000    0.02397    0.03956 =
         0.02792   -0.00206    0.00508   -0.00422
AFIX  43
H47   2    0.474505    0.298503    0.070312    11.00000   -1.20000
AFIX   0
C48   1    0.589615    0.311050   -0.003269    11.00000    0.03102    0.04243 =
         0.02811   -0.00484    0.00751   -0.00647
AFIX  43
H48   2    0.587818    0.262843   -0.026552    11.00000   -1.20000
AFIX   0
C49   1    0.656136    0.375796   -0.016756    11.00000    0.03488    0.04847 =
         0.02561    0.00039    0.01083   -0.00569
AFIX  43
H49   2    0.706530    0.378449   -0.050693    11.00000   -1.20000
AFIX   0
C50   1    0.634139    0.435917    0.029387    11.00000    0.03192    0.03738 =
         0.03114    0.00672    0.00684   -0.00184
AFIX  43
H50   2    0.667032    0.485795    0.031619    11.00000   -1.20000
AFIX   0
C51   1    0.803445    0.382418    0.283118    11.00000    0.02335    0.01577 =
         0.02540   -0.00056    0.00646    0.00023
C52   1    0.875190    0.232230    0.362520    11.00000    0.04337    0.02372 =
         0.03851    0.00708    0.01112    0.00520
AFIX 137
H52A  2    0.858578    0.205370    0.313762    11.00000   -1.50000
H52B  2    0.797651    0.233244    0.378300    11.00000   -1.50000
H52C  2    0.939812    0.206700    0.399825    11.00000   -1.50000
AFIX   0
C53   1    1.074908    0.324332    0.320205    11.00000    0.02719    0.03449 =
         0.04589    0.00761    0.01149    0.00966
AFIX 137
H53A  2    1.144165    0.305516    0.359984    11.00000   -1.50000
H53B  2    1.098593    0.374110    0.306723    11.00000   -1.50000
H53C  2    1.057247    0.290111    0.276018    11.00000   -1.50000
AFIX   0
C54   1    0.979428    0.374269    0.452009    11.00000    0.03392    0.03795 =
         0.02870    0.00256    0.00104    0.00364
AFIX 137
H54A  2    1.042725    0.343801    0.484770    11.00000   -1.50000
H54B  2    0.905551    0.376900    0.471318    11.00000   -1.50000
H54C  2    1.014851    0.424868    0.450823    11.00000   -1.50000
AFIX   0
C55   1    0.739228    0.537798    0.212263    11.00000    0.03210    0.01858 =
         0.03156    0.00191    0.01081    0.00083
AFIX 137
H55A  2    0.753402    0.592048    0.220852    11.00000   -1.50000
H55B  2    0.649567    0.525077    0.203697    11.00000   -1.50000
H55C  2    0.765857    0.521846    0.168152    11.00000   -1.50000
AFIX   0
C56   1    1.002259    0.517638    0.315054    11.00000    0.02803    0.02274 =
         0.04045   -0.00138    0.00710   -0.00199
AFIX 137
H56A  2    1.032783    0.501229    0.272516    11.00000   -1.50000
H56B  2    1.051041    0.494440    0.360727    11.00000   -1.50000
H56C  2    1.012002    0.572240    0.321740    11.00000   -1.50000
AFIX   0
C57   1    0.779000    0.524411    0.378746    11.00000    0.03417    0.02370 =
         0.02878   -0.00495    0.00712    0.00147
AFIX 137
H57A  2    0.795046    0.578668    0.385586    11.00000   -1.50000
H57B  2    0.825443    0.499840    0.424152    11.00000   -1.50000
H57C  2    0.688724    0.513143    0.369408    11.00000   -1.50000
AFIX   0
C58   1    0.435142    0.387907    0.420721    11.00000    0.04296    0.11256 =
         0.05535    0.01886    0.02609    0.02210
AFIX 137
H58A  2    0.447646    0.441911    0.416648    11.00000   -1.50000
H58B  2    0.388376    0.379006    0.457697    11.00000   -1.50000
H58C  2    0.387443    0.366002    0.371777    11.00000   -1.50000
AFIX   0
C59   1    0.566356    0.241920    0.456525    11.00000    0.06338    0.05618 =
         0.04975    0.01078    0.02047   -0.02043
AFIX 137
H59A  2    0.525562    0.220089    0.406341    11.00000   -1.50000
H59B  2    0.513381    0.231820    0.489922    11.00000   -1.50000
H59C  2    0.648380    0.219641    0.476363    11.00000   -1.50000
AFIX   0
C60   1    0.684473    0.385672    0.542938    11.00000    0.05488    0.08415 =
         0.03527   -0.01088    0.01743   -0.02222
AFIX 137
H60A  2    0.759460    0.356197    0.561604    11.00000   -1.50000
H60B  2    0.634288    0.385068    0.579016    11.00000   -1.50000
H60C  2    0.710066    0.437401    0.536638    11.00000   -1.50000
AFIX   0
C61   1    0.446316    0.306805    0.218390    11.00000    0.02010    0.01793 =
         0.03102   -0.00381    0.00855   -0.00093
C62   1    0.431397    0.381868    0.220781    11.00000    0.01867    0.01766 =
         0.03179   -0.00467    0.00696   -0.00134
C63   1    0.359259    0.243957    0.185770    11.00000    0.02428    0.01529 =
         0.02854   -0.00216    0.01057   -0.00162
C64   1    0.230304    0.247682    0.178184    11.00000    0.02455    0.01798 =
         0.03983   -0.00347    0.01411   -0.00232
AFIX  43
H64   2    0.196953    0.292581    0.192086    11.00000   -1.20000
AFIX   0
C65   1    0.150725    0.185719    0.150297    11.00000    0.02450    0.02448 =
         0.05022   -0.00144    0.01434   -0.00577
AFIX  43
H65   2    0.063354    0.188317    0.145959    11.00000   -1.20000
AFIX   0
C66   1    0.197910    0.120261    0.128808    11.00000    0.03350    0.01835 =
         0.04485   -0.00418    0.01137   -0.00841
AFIX  43
H66   2    0.142922    0.078324    0.109372    11.00000   -1.20000
AFIX   0
C67   1    0.324921    0.116126    0.135699    11.00000    0.03473    0.01485 =
         0.04102   -0.00553    0.01391   -0.00290
AFIX  43
H67   2    0.357353    0.071283    0.120939    11.00000   -1.20000
AFIX   0
C68   1    0.405586    0.177396    0.164180    11.00000    0.02314    0.01689 =
         0.03938   -0.00435    0.01214   -0.00151
AFIX  43
H68   2    0.493011    0.174020    0.169024    11.00000   -1.20000
AFIX   0
C69   1    0.326870    0.429464    0.184981    11.00000    0.01896    0.01558 =
         0.03012   -0.00229    0.00736   -0.00006
C70   1    0.312274    0.496553    0.222061    11.00000    0.02669    0.01849 =
         0.03293   -0.00604    0.00559    0.00216
AFIX  43
H70   2    0.367392    0.509449    0.270193    11.00000   -1.20000
AFIX   0
C71   1    0.217698    0.544229    0.188803    11.00000    0.02946    0.01846 =
         0.03652   -0.00409    0.00918    0.00420
AFIX  43
H71   2    0.208394    0.589518    0.214516    11.00000   -1.20000
AFIX   0
C72   1    0.136727    0.526667    0.118652    11.00000    0.02406    0.02007 =
         0.03591    0.00136    0.00878    0.00369
AFIX  43
H72   2    0.071364    0.559239    0.096496    11.00000   -1.20000
AFIX   0
C73   1    0.152133    0.460608    0.080821    11.00000    0.02716    0.02580 =
         0.02918   -0.00361    0.00407    0.00184
AFIX  43
H73   2    0.097458    0.448295    0.032415    11.00000   -1.20000
AFIX   0
C74   1    0.246631    0.412934    0.113435    11.00000    0.02324    0.01818 =
         0.02980   -0.00652    0.00714   -0.00067
AFIX  43
H74   2    0.257085    0.368430    0.086868    11.00000   -1.20000
AFIX   0
HKLF 4


REM  hp160, 100 K,  P-1
REM wR2 = 0.1521, GooF = S = 1.058, Restrained GooF = 1.058 for all data
REM R1 = 0.0568 for 15836 Fo > 4sig(Fo) and 0.0630 for all 17463 data
REM 775 parameters refined using 0 restraints

END

WGHT      0.0619      8.9669

REM Highest difference peak  2.746,  deepest hole -1.019,  1-sigma level  0.093
Q1    1   0.6689  0.3667  0.2324  11.00000  0.05    2.75
Q2    1   0.9226  0.4426  0.3180  11.00000  0.05    1.83
Q3    1   0.6991  0.3924  0.0695  11.00000  0.05    1.80
Q4    1   0.5857  0.4013  0.4266  11.00000  0.05    1.53
Q5    1   0.8739  0.2763  0.3306  11.00000  0.05    1.36
Q6    1   0.7377  0.3741  0.1678  11.00000  0.05    1.19
Q7    1   0.2348  1.0130  0.3597  11.00000  0.05    1.18
Q8    1   0.5534  0.4278  0.2196  11.00000  0.05    1.13
Q9    1   0.5759  0.2916  0.2109  11.00000  0.05    0.97
Q10   1   0.8316  0.4780  0.3536  11.00000  0.05    0.92
;
_shelx_res_checksum              48522
####################################################################### 
# 
# This file contains crystal structure data downloaded from the 
# Cambridge Structural Database (CSD) hosted by the Cambridge 
# Crystallographic Data Centre (CCDC).
# 
# Full information about CCDC data access policies and citation 
# guidelines are available at http://www.ccdc.cam.ac.uk/access/V1 
# 
# Audit and citation data items may have been added by the CCDC. 
# Please retain this information to preserve the provenance of 
# this file and to allow appropriate attribution of the data. 
# 
#######################################################################

data_at1606-mhx365-at
_database_code_depnum_ccdc_archive 'CCDC 2478329'
loop_
_audit_author_name
_audit_author_address
'Ana Torvisco'
;Technical University of Graz
Austria
;
_audit_update_record             
;
2025-08-04 deposited with the CCDC.	2025-09-16 downloaded from the CCDC.
;
_audit_creation_date             2024-12-11
_audit_creation_method           
;
Olex2 1.5-ac6-020
(compiled 2024.02.14 svn.r2f8d729c for Rigaku Oxford Diffraction, GUI svn.r6966)
;
_shelx_SHELXL_version_number     2019/3
_chemical_name_common            ?
_chemical_name_systematic        ?
_chemical_formula_moiety         'C20 H36 Fe Ge O Si3'
_chemical_formula_sum            'C20 H36 Fe Ge O Si3'
_chemical_formula_weight         505.20
_chemical_melting_point          ?
_chemical_oxdiff_formula         C43H42GeN2O5FeSi3
_chemical_oxdiff_usercomment     MHX365
loop_
_atom_type_symbol
_atom_type_description
_atom_type_scat_dispersion_real
_atom_type_scat_dispersion_imag
_atom_type_scat_source
C C 0.0181 0.0091 'International Tables Vol C Tables 4.2.6.8 and 6.1.1.4'
H H 0.0000 0.0000 'International Tables Vol C Tables 4.2.6.8 and 6.1.1.4'
Fe Fe -1.1336 3.1974 'International Tables Vol C Tables 4.2.6.8 and 6.1.1.4'
Ge Ge -1.0885 0.8855 'International Tables Vol C Tables 4.2.6.8 and 6.1.1.4'
O O 0.0492 0.0322 'International Tables Vol C Tables 4.2.6.8 and 6.1.1.4'
Si Si 0.2541 0.3302 'International Tables Vol C Tables 4.2.6.8 and 6.1.1.4'

_shelx_space_group_comment       
;
The symmetry employed for this shelxl refinement is uniquely defined
by the following loop, which should always be used as a source of
symmetry information in preference to the above space-group names.
They are only intended as comments.
;
_space_group_crystal_system      tetragonal
_space_group_IT_number           88
_space_group_name_H-M_alt        'I 41/a'
_space_group_name_Hall           '-I 4ad'
loop_
_space_group_symop_operation_xyz
'x, y, z'
'-y+3/4, x+1/4, z+1/4'
'-x, -y+1/2, z'
'y+1/4, -x+1/4, z+1/4'
'x+1/2, y+1/2, z+1/2'
'-y+5/4, x+3/4, z+3/4'
'-x+1/2, -y+1, z+1/2'
'y+3/4, -x+3/4, z+3/4'
'-x, -y, -z'
'y-3/4, -x-1/4, -z-1/4'
'x, y-1/2, -z'
'-y-1/4, x-1/4, -z-1/4'
'-x+1/2, -y+1/2, -z+1/2'
'y-1/4, -x+1/4, -z+1/4'
'x+1/2, y, -z+1/2'
'-y+1/4, x+1/4, -z+1/4'

_cell_length_a                   18.27024(4)
_cell_length_b                   18.27024(4)
_cell_length_c                   30.63623(11)
_cell_angle_alpha                90
_cell_angle_beta                 90
_cell_angle_gamma                90
_cell_volume                     10226.42(6)
_cell_formula_units_Z            16
_cell_measurement_reflns_used    138487
_cell_measurement_temperature    100.00(10)
_cell_measurement_theta_max      80.0320
_cell_measurement_theta_min      2.8140
_shelx_estimated_absorpt_T_max   0.363
_shelx_estimated_absorpt_T_min   0.240
_exptl_absorpt_coefficient_mu    7.389
_exptl_absorpt_correction_T_max  1.000
_exptl_absorpt_correction_T_min  0.199
_exptl_absorpt_correction_type   gaussian
_exptl_absorpt_process_details   
;
CrysAlisPro 1.171.43.143a (Rigaku Oxford Diffraction, 2024)
Numerical absorption correction based on gaussian integration over
a multifaceted crystal model
Empirical absorption correction using spherical harmonics,
implemented in SCALE3 ABSPACK scaling algorithm.
;
_exptl_absorpt_special_details   ?
_exptl_crystal_colour            orange
_exptl_crystal_colour_primary    orange
_exptl_crystal_density_diffrn    1.313
_exptl_crystal_density_meas      ?
_exptl_crystal_density_method    ?
_exptl_crystal_description       block
_exptl_crystal_F_000             4224
loop_
_exptl_crystal_face_index_h
_exptl_crystal_face_index_k
_exptl_crystal_face_index_l
_exptl_crystal_face_perp_dist
-2 1 -1 0.1219
1 1 -2 0.1181
2 -1 1 0.0984
-1 -1 2 0.1258
1 0 -3 0.0990
-1 0 3 0.0937
1 -2 3 0.1164
1 2 3 0.0797
-1 -1 0 0.1291
-1 -2 -3 0.0924
0 -1 -3 0.0906
1 1 0 0.0988
1 2 7 0.0871
-1 -1 -2 0.1013
2 2 2 0.0835
0 0 -2 0.1123
-2 -1 -7 0.1000
2 1 5 0.0658
0 1 -3 0.1183
-1 0 -1 0.1124
1 0 1 0.0814
2 -1 5 0.0907
-2 1 -5 0.1196
0 1 -1 0.1297
0 -1 -1 0.1000
0 1 1 0.1145
1 -1 -2 0.1109
-1 2 1 0.1378

_exptl_crystal_size_max          0.27
_exptl_crystal_size_mid          0.244
_exptl_crystal_size_min          0.172
loop_
_exptl_oxdiff_crystal_face_indexfrac_h
_exptl_oxdiff_crystal_face_indexfrac_k
_exptl_oxdiff_crystal_face_indexfrac_l
_exptl_oxdiff_crystal_face_x
_exptl_oxdiff_crystal_face_y
_exptl_oxdiff_crystal_face_z
-1.9965 1.0010 -1.0050 -0.0823 -0.1700 -0.0484
1.0024 1.0039 -1.9892 -0.0208 -0.0216 0.1531
1.9965 -1.0010 1.0050 0.0823 0.1700 0.0484
-1.0024 -1.0039 1.9892 0.0208 0.0216 -0.1531
1.0047 0.0074 -2.9960 -0.0925 0.0439 0.1393
-1.0047 -0.0074 2.9960 0.0925 -0.0439 -0.1393
0.9941 -2.0050 2.9942 0.1031 0.1916 -0.1046
0.9924 1.9908 3.0196 0.2204 -0.0787 0.0586
-0.9986 -0.9991 -0.0118 -0.0640 0.0174 -0.0990
-0.9924 -1.9908 -3.0196 -0.2204 0.0787 -0.0586
0.0061 -0.9917 -3.0078 -0.1564 0.0613 0.0403
0.9986 0.9991 0.0118 0.0640 -0.0174 0.0990
0.9848 1.9810 7.0215 0.3899 -0.0703 -0.0496
-0.9948 -0.9942 -2.0127 -0.1487 0.0132 -0.0449
1.9933 1.9933 2.0245 0.2127 -0.0306 0.1438
0.0038 0.0049 -2.0010 -0.0847 -0.0042 0.0541
-1.9842 -0.9823 -7.0206 -0.3952 -0.0475 0.0322
1.9880 0.9871 5.0196 0.3104 0.0433 0.0219
0.0053 1.0062 -2.9951 -0.0978 -0.0739 0.1220
-0.9971 0.0023 -1.0059 -0.0770 -0.0523 -0.0311
0.9971 -0.0023 1.0059 0.0770 0.0523 0.0311
1.9889 -1.0107 5.0069 0.2518 0.1784 -0.0598
-1.9889 1.0107 -5.0069 -0.2518 -0.1784 0.0598
0.0015 1.0014 -0.9941 -0.0130 -0.0697 0.0679
0.0023 -0.9965 -1.0068 -0.0717 0.0655 -0.0138
-0.0023 0.9965 1.0068 0.0717 -0.0655 0.0138
1.0032 -0.9939 -2.0019 -0.0795 0.1136 0.0714
-1.0017 1.9953 1.0077 0.0664 -0.1832 -0.0036

_exptl_transmission_factor_max   ?
_exptl_transmission_factor_min   ?
_diffrn_reflns_av_R_equivalents  0.0332
_diffrn_reflns_av_unetI/netI     0.0067
_diffrn_reflns_Laue_measured_fraction_full 1.000
_diffrn_reflns_Laue_measured_fraction_max 1.000
_diffrn_reflns_limit_h_max       22
_diffrn_reflns_limit_h_min       -22
_diffrn_reflns_limit_k_max       22
_diffrn_reflns_limit_k_min       -22
_diffrn_reflns_limit_l_max       38
_diffrn_reflns_limit_l_min       -38
_diffrn_reflns_number            211041
_diffrn_reflns_point_group_measured_fraction_full 1.000
_diffrn_reflns_point_group_measured_fraction_max 1.000
_diffrn_reflns_theta_full        67.684
_diffrn_reflns_theta_max         74.502
_diffrn_reflns_theta_min         2.816
_diffrn_ambient_environment      N~2~
_diffrn_ambient_temperature      100.00(10)
_diffrn_detector                 'Hybrid Pixel Array Detector'
_diffrn_detector_area_resol_mean 10.0000
_diffrn_detector_type            'HyPix-Arc 100'
_diffrn_measured_fraction_theta_full 1.000
_diffrn_measured_fraction_theta_max 1.000
_diffrn_measurement_details      
;
List of Runs (angles in degrees, time in seconds):

  # Type    Start    End  Width  t~exp~   \w     \q     \k     \f   Frames
#--------------------------------------------------------------------------
  1  \w    -48.00  -9.00   0.50    0.50    --    0.00 119.00  83.92   78
  2  \w    -50.00 -10.00   0.50    0.50    --    0.00 121.00-143.25   80
  3  \w    -26.00   7.00   0.50    0.50    --   12.00 100.00  36.43   66
  4  \w    -31.00  -1.00   0.50    0.50    --   12.00 110.00-112.42   60
  5  \w      2.00  30.00   0.50    0.50    --   24.00  73.00  47.25   56
  6  \w     13.00  44.00   0.50    0.50    --   32.00  63.00 103.46   62
  7  \w     17.00  44.00   0.50    0.50    --   36.00  63.00 170.02   54
  8  \w   -139.00 -47.00   0.50    0.50    --  -64.00 -53.00  44.86  184
  9  \w   -139.00 -47.00   0.50    0.50    --  -64.00 -53.00 -42.04  184
 10  \w    -51.00  -4.00   0.50    0.50    --  -80.25  45.00-180.00   94
 11  \w   -147.00-100.00   0.50    0.50    --  -80.25 -95.00  60.00   94
 12  \w   -105.00 -13.00   0.50    0.50    --  -80.25  77.00-150.00  184
 13  \w   -105.00 -13.00   0.50    0.50    --  -80.25  77.00  60.00  184
 14  \w    -35.00  -2.00   0.50    0.50    --  -80.25  30.00 -60.00   66
 15  \w    -51.00  -4.00   0.50    0.50    --  -80.25  45.00 150.00   94
 16  \w    -85.00 -13.00   0.50    0.50    --  -80.25 125.00-120.00  144
 17  \w    -35.00  -2.00   0.50    0.50    --  -80.25  30.00-150.00   66
 18  \w   -162.00 -87.00   0.50    0.50    --  -88.50 -59.00-100.30  150
 19  \w     34.00  71.00   0.50    0.50    --  106.74 -61.00 -30.00   74
 20  \w     34.00  71.00   0.50    0.50    --  106.74 -61.00 150.00   74
 21  \w     34.00  71.00   0.50    0.50    --  106.74 -61.00-150.00   74
 22  \w     36.00 112.00   0.50    0.50    --  106.74-125.00-180.00  152
 23  \w     36.00 112.00   0.50    0.50    --  106.74-125.00-180.00  152
 24  \w     36.00 112.00   0.50    0.50    --  106.74-125.00   0.00  152
 25  \w     40.00 105.00   0.50    0.50    --  106.74 -95.00 -90.00  130
 26  \w     34.00  71.00   0.50    0.50    --  106.74 -61.00  60.00   74
 27  \w     90.00 178.00   0.50    0.50    --  106.74  30.00   0.00  176
 28  \w     40.00 105.00   0.50    0.50    --  106.74 -95.00 -30.00  130
 29  \w     92.00 178.00   0.50    0.50    --  106.74  45.00 120.00  172
 30  \w     99.00 176.00   0.50    0.50    --  106.74 119.00-179.00  154
 31  \w     36.00 112.00   0.50    0.50    --  106.74-125.00-120.00  152
 32  \w     92.00 178.00   0.50    0.50    --  106.74  45.00   0.00  172
 33  \w     40.00 105.00   0.50    0.50    --  106.74 -77.00 120.00  130
 34  \w     34.00  71.00   0.50    0.50    --  106.74 -61.00 120.00   74
 35  \w     90.00 178.00   0.50    0.50    --  106.74  30.00  90.00  176
 36  \w    101.00 174.00   0.50    0.50    --  106.74  77.00 150.00  146
 37  \w     40.00 105.00   0.50    0.50    --  106.74 -77.00 -60.00  130
 38  \w     34.00  71.00   0.50    0.50    --  106.74 -61.00 -60.00   74
 39  \w    101.00 174.00   0.50    0.50    --  106.74  77.00  30.00  146
 40  \w     92.00 178.00   0.50    0.50    --  106.74  45.00 -60.00  172
 41  \w     92.00 178.00   0.50    0.50    --  106.74  45.00   0.00  172
 42  \w     40.00 105.00   0.50    0.50    --  106.74 -95.00 120.00  130
 43  \w    101.00 174.00   0.50    0.50    --  106.74  77.00-120.00  146
 44  \w     36.00 112.00   0.50    0.50    --  106.74-125.00 -30.00  152
 45  \w     39.00 117.00   0.50    0.50    --  110.00-132.00  73.97  156
 46  \w     40.00 111.00   0.50    0.50    --  110.00-124.00  92.53  142
 47  \w     42.00 107.00   0.50    0.50    --  110.00-100.00  88.10  130
 48  \w     41.00 107.00   0.50    0.50    --  110.00-103.00-123.69  132
 49  \w      8.00  37.00   0.50    0.50    --   28.00  67.00 -86.73   58
 50  \w     17.00  44.00   0.50    0.50    --   36.00  63.00 -43.88   54
 51  \w     18.00  50.00   0.50    0.50    --   36.00  60.00  69.94   64
 52  \w     22.00  48.00   0.50    0.50    --   40.00  61.00  -5.41   52
 53  \w    -48.00 -22.00   0.50    0.50    --  -40.00 -61.00 123.76   52
 54  \w   -139.00 -47.00   0.50    0.50    --  -64.00 -54.00 171.89  184
 55  \w   -143.00 -52.00   0.50    0.50    --  -68.00 -52.00 121.54  182
 56  \w   -142.00 -51.00   0.50    0.50    --  -68.00 -56.00-110.47  182
 57  \w   -147.00 -55.00   0.50    0.50    --  -72.00 -55.00  15.94  184
 58  \w   -147.00 -67.00   0.50    0.50    --  -72.00 -54.00 -87.31  160
 59  \w   -155.00 -63.00   0.50    0.50    --  -80.00 -53.00 -62.45  184
 60  \w   -154.00 -63.00   0.50    0.50    --  -80.00 -56.00 -41.08  182
 61  \w   -154.00 -63.00   0.50    0.50    --  -80.00 -56.00-142.43  182
 62  \w   -154.00 -63.00   0.50    0.50    --  -80.00 -56.00 108.52  182
 63  \w   -154.00 -63.00   0.50    0.50    --  -80.00 -56.00  -0.10  182
 64  \w   -154.00 -63.00   0.50    0.50    --  -80.00 -56.00 166.20  182
 65  \w   -154.00 -63.00   0.50    0.50    --  -80.00 -56.00-120.84  182
 66  \w   -159.00 -67.00   0.50    0.50    --  -84.00 -54.00-163.20  184
 67  \w   -159.00 -67.00   0.50    0.50    --  -84.00 -55.00  21.56  184
 68  \w   -163.00 -72.00   0.50    0.50    --  -88.50 -55.00 -78.26  182
 69  \w   -163.00 -72.00   0.50    0.50    --  -88.50 -55.00  95.55  182
 70  \w   -163.00 -72.00   0.50    0.50    --  -88.50 -55.00  61.40  182
 71  \w     92.00 178.00   0.50    0.50    --  106.74  45.00  30.00  172
 72  \w     91.00 178.00   0.50    0.50    --  106.74  61.00 150.00  174
 73  \w     91.00 178.00   0.50    0.50    --  106.74  61.00 120.00  174
 74  \w     91.00 178.00   0.50    0.50    --  106.74  61.00  60.00  174
 75  \w     91.00 178.00   0.50    0.50    --  106.74  61.00 -30.00  174
 76  \w     91.00 178.00   0.50    0.50    --  106.74  61.00-150.00  174
 77  \w     91.00 178.00   0.50    0.50    --  106.74  61.00  30.00  174
 78  \w     91.00 178.00   0.50    0.50    --  106.74  61.00-120.00  174
 79  \w     92.00 178.00   0.50    0.50    --  106.74  45.00-150.00  172
;
_diffrn_measurement_device       'four-circle diffractometer'
_diffrn_measurement_device_type  'XtaLAB Synergy, Dualflex, HyPix-Arc 100'
_diffrn_measurement_method       '\w scans'
_diffrn_orient_matrix_type       
'CrysAlisPro convention (1999,Acta A55,543-557)'
_diffrn_orient_matrix_UB_11      0.0344199500
_diffrn_orient_matrix_UB_12      0.0291105500
_diffrn_orient_matrix_UB_13      0.0424856500
_diffrn_orient_matrix_UB_21      0.0502269000
_diffrn_orient_matrix_UB_22      -0.0676461000
_diffrn_orient_matrix_UB_23      0.0020308000
_diffrn_orient_matrix_UB_31      0.0583406000
_diffrn_orient_matrix_UB_32      0.0410527000
_diffrn_orient_matrix_UB_33      -0.0268244000
_diffrn_radiation_monochromator  mirror
_diffrn_radiation_probe          x-ray
_diffrn_radiation_type           'Cu K\a'
_diffrn_radiation_wavelength     1.54184
_diffrn_source                   'micro-focus sealed X-ray tube'
_diffrn_source_type              'PhotonJet (Cu) X-ray Source'
_reflns_Friedel_coverage         0.000
_reflns_Friedel_fraction_full    .
_reflns_Friedel_fraction_max     .
_reflns_number_gt                5183
_reflns_number_total             5221
_reflns_special_details          
;
 Reflections were merged by SHELXL according to the crystal
 class for the calculation of statistics and refinement.
 
 _reflns_Friedel_fraction is defined as the number of unique
 Friedel pairs measured divided by the number that would be
 possible theoretically, ignoring centric projections and
 systematic absences.
;
_reflns_threshold_expression     'I > 2\s(I)'
_computing_cell_refinement       'CrysAlisPro 1.171.43.143a (Rigaku OD, 2024)'
_computing_data_collection       
'CrysAlisPro system (CCD 43.143a 64-bit (release 25-10-2024))'
_computing_data_reduction        'CrysAlisPro 1.171.43.143a (Rigaku OD, 2024)'
_computing_molecular_graphics    'Olex2 1.5-ac6-020 (Dolomanov et al., 2009)'
_computing_publication_material  'Olex2 1.5-ac6-020 (Dolomanov et al., 2009)'
_computing_structure_refinement  'XL  (Sheldrick, 2008)'
_computing_structure_solution    
'olex2.solve 1.5-ac6-020 (Bourhis et al., 2015)'
_refine_diff_density_max         0.271
_refine_diff_density_min         -0.174
_refine_diff_density_rms         0.035
_refine_ls_extinction_coef       0.000025(3)
_refine_ls_extinction_expression Fc^*^=kFc[1+0.001xFc^2^\l^3^/sin(2\q)]^-1/4^
_refine_ls_extinction_method     'SHELXL-2019/2 (Sheldrick 2019)'
_refine_ls_goodness_of_fit_ref   1.130
_refine_ls_hydrogen_treatment    constr
_refine_ls_matrix_type           full
_refine_ls_number_parameters     245
_refine_ls_number_reflns         5221
_refine_ls_number_restraints     0
_refine_ls_R_factor_all          0.0171
_refine_ls_R_factor_gt           0.0169
_refine_ls_restrained_S_all      1.130
_refine_ls_shift/su_max          0.003
_refine_ls_shift/su_mean         0.000
_refine_ls_structure_factor_coef Fsqd
_refine_ls_weighting_details     
'w=1/[\s^2^(Fo^2^)+(0.0172P)^2^+8.2498P] where P=(Fo^2^+2Fc^2^)/3'
_refine_ls_weighting_scheme      calc
_refine_ls_wR_factor_gt          0.0422
_refine_ls_wR_factor_ref         0.0423
_refine_special_details          ?
_olex2_refinement_description    
;
1. Fixed Uiso
 At 1.2 times of:
  All C(H) groups
 At 1.5 times of:
  All C(H,H,H) groups
2.a Aromatic/amide H refined with riding coordinates:
 C3(H3), C4(H4), C5(H5), C6(H6), C7(H7), C8(H8), C9(H9), C10(H10), C11(H11)
2.b Idealised Me refined as rotating group:
 C12(H12A,H12B,H12C), C13(H13A,H13B,H13C), C14(H14A,H14B,H14C), C15(H15A,H15B,
 H15C), C16(H16A,H16B,H16C), C17(H17A,H17B,H17C), C18(H18A,H18B,H18C), C19(H19A,
 H19B,H19C), C20(H20A,H20B,H20C)
;
_atom_sites_solution_hydrogens   geom
_atom_sites_solution_primary     iterative
_atom_sites_solution_secondary   ?
loop_
_atom_site_label
_atom_site_type_symbol
_atom_site_fract_x
_atom_site_fract_y
_atom_site_fract_z
_atom_site_U_iso_or_equiv
_atom_site_adp_type
_atom_site_occupancy
_atom_site_site_symmetry_order
_atom_site_calc_flag
_atom_site_refinement_flags_posn
_atom_site_refinement_flags_adp
_atom_site_refinement_flags_occupancy
_atom_site_disorder_assembly
_atom_site_disorder_group
Fe1 Fe 0.40581(2) 0.43249(2) 0.44024(2) 0.01483(5) Uani 1 1 d . . . . .
Si1 Si 0.12991(2) 0.38585(2) 0.53642(2) 0.02442(8) Uani 1 1 d . . . . .
Si2 Si 0.19935(2) 0.19377(2) 0.49331(2) 0.02200(8) Uani 1 1 d . . . . .
Si3 Si 0.31997(2) 0.30875(2) 0.57362(2) 0.02181(7) Uani 1 1 d . . . . .
O1 O 0.23459(5) 0.32017(5) 0.42456(3) 0.02327(18) Uani 1 1 d . . . . .
C1 C 0.25791(6) 0.35545(6) 0.45561(4) 0.0171(2) Uani 1 1 d . . . . .
C2 C 0.29532(6) 0.42554(6) 0.44799(4) 0.0173(2) Uani 1 1 d . . . . .
C3 C 0.31328(6) 0.45419(7) 0.40553(4) 0.0203(2) Uani 1 1 d . . . . .
H3 H 0.300299 0.433005 0.378294 0.024 Uiso 1 1 calc R U . . .
C4 C 0.35381(7) 0.51972(7) 0.41159(4) 0.0223(2) Uani 1 1 d . . . . .
H4 H 0.372445 0.550170 0.389037 0.027 Uiso 1 1 calc R U . . .
C5 C 0.36174(7) 0.53198(6) 0.45721(4) 0.0210(2) Uani 1 1 d . . . . .
H5 H 0.386722 0.571960 0.470294 0.025 Uiso 1 1 calc R U . . .
C6 C 0.32598(6) 0.47428(6) 0.47992(4) 0.0184(2) Uani 1 1 d . . . . .
H6 H 0.322907 0.468923 0.510711 0.022 Uiso 1 1 calc R U . . .
C7 C 0.46301(7) 0.36059(7) 0.40225(4) 0.0250(3) Uani 1 1 d . . . . .
H7 H 0.447642 0.341780 0.374827 0.030 Uiso 1 1 calc R U . . .
C8 C 0.50478(7) 0.42555(7) 0.40897(4) 0.0229(3) Uani 1 1 d . . . . .
H8 H 0.522305 0.457500 0.386847 0.028 Uiso 1 1 calc R U . . .
C9 C 0.51555(6) 0.43401(7) 0.45468(4) 0.0218(2) Uani 1 1 d . . . . .
H9 H 0.541440 0.472741 0.468449 0.026 Uiso 1 1 calc R U . . .
C10 C 0.48075(7) 0.37432(7) 0.47621(4) 0.0230(3) Uani 1 1 d . . . . .
H10 H 0.479387 0.366230 0.506828 0.028 Uiso 1 1 calc R U . . .
C11 C 0.44835(7) 0.32888(7) 0.44371(5) 0.0252(3) Uani 1 1 d . . . . .
H11 H 0.421653 0.285100 0.448849 0.030 Uiso 1 1 calc R U . . .
C12 C 0.15861(9) 0.47091(8) 0.56573(6) 0.0399(4) Uani 1 1 d . . . . .
H12A H 0.115234 0.500009 0.573006 0.060 Uiso 1 1 calc R U . . .
H12B H 0.191135 0.499655 0.546933 0.060 Uiso 1 1 calc R U . . .
H12C H 0.184507 0.457655 0.592602 0.060 Uiso 1 1 calc R U . . .
C13 C 0.07950(9) 0.41228(10) 0.48562(6) 0.0470(4) Uani 1 1 d . . . . .
H13A H 0.034919 0.439045 0.493483 0.070 Uiso 1 1 calc R U . . .
H13B H 0.066373 0.368107 0.469253 0.070 Uiso 1 1 calc R U . . .
H13C H 0.110804 0.443539 0.467532 0.070 Uiso 1 1 calc R U . . .
C14 C 0.06841(9) 0.33132(9) 0.57282(7) 0.0470(4) Uani 1 1 d . . . . .
H14A H 0.093759 0.320726 0.600296 0.070 Uiso 1 1 calc R U . . .
H14B H 0.055395 0.285283 0.558362 0.070 Uiso 1 1 calc R U . . .
H14C H 0.023846 0.359397 0.578884 0.070 Uiso 1 1 calc R U . . .
C15 C 0.18227(9) 0.13409(8) 0.54227(5) 0.0343(3) Uani 1 1 d . . . . .
H15A H 0.143036 0.155386 0.560008 0.051 Uiso 1 1 calc R U . . .
H15B H 0.227083 0.130719 0.559741 0.051 Uiso 1 1 calc R U . . .
H15C H 0.167795 0.085058 0.532592 0.051 Uiso 1 1 calc R U . . .
C16 C 0.27680(7) 0.15513(7) 0.46028(4) 0.0258(3) Uani 1 1 d . . . . .
H16A H 0.266909 0.103578 0.453701 0.039 Uiso 1 1 calc R U . . .
H16B H 0.322427 0.159003 0.476938 0.039 Uiso 1 1 calc R U . . .
H16C H 0.281484 0.182640 0.432963 0.039 Uiso 1 1 calc R U . . .
C17 C 0.11397(8) 0.19482(8) 0.45936(6) 0.0378(3) Uani 1 1 d . . . . .
H17A H 0.102326 0.144864 0.450005 0.057 Uiso 1 1 calc R U . . .
H17B H 0.121612 0.225782 0.433644 0.057 Uiso 1 1 calc R U . . .
H17C H 0.073340 0.214356 0.476696 0.057 Uiso 1 1 calc R U . . .
C18 C 0.26430(10) 0.28159(9) 0.62246(5) 0.0408(4) Uani 1 1 d . . . . .
H18A H 0.234572 0.238601 0.615275 0.061 Uiso 1 1 calc R U . . .
H18B H 0.232167 0.322185 0.630830 0.061 Uiso 1 1 calc R U . . .
H18C H 0.297076 0.269808 0.646785 0.061 Uiso 1 1 calc R U . . .
C19 C 0.38958(8) 0.23566(8) 0.56324(5) 0.0349(3) Uani 1 1 d . . . . .
H19A H 0.416795 0.247177 0.536544 0.052 Uiso 1 1 calc R U . . .
H19B H 0.364847 0.188415 0.559801 0.052 Uiso 1 1 calc R U . . .
H19C H 0.423567 0.233105 0.587944 0.052 Uiso 1 1 calc R U . . .
C20 C 0.36812(9) 0.39624(8) 0.58674(5) 0.0320(3) Uani 1 1 d . . . . .
H20A H 0.396447 0.390199 0.613666 0.048 Uiso 1 1 calc R U . . .
H20B H 0.332010 0.435345 0.590707 0.048 Uiso 1 1 calc R U . . .
H20C H 0.401166 0.409079 0.562735 0.048 Uiso 1 1 calc R U . . .
Ge1 Ge 0.23349(2) 0.31463(2) 0.51529(2) 0.01654(4) Uani 1 1 d . . . . .

loop_
_atom_site_aniso_label
_atom_site_aniso_U_11
_atom_site_aniso_U_22
_atom_site_aniso_U_33
_atom_site_aniso_U_23
_atom_site_aniso_U_13
_atom_site_aniso_U_12
Fe1 0.01423(9) 0.01400(9) 0.01627(9) -0.00029(7) 0.00117(7) -0.00067(6)
Si1 0.02089(16) 0.01860(16) 0.03376(19) -0.00082(14) 0.00865(14) -0.00020(13)
Si2 0.02264(16) 0.01605(15) 0.02730(17) -0.00195(13) 0.00102(13) -0.00341(12)
Si3 0.02846(18) 0.01830(16) 0.01866(16) -0.00024(12) -0.00254(13) -0.00314(13)
O1 0.0252(4) 0.0241(4) 0.0205(4) -0.0020(3) -0.0029(3) -0.0035(3)
C1 0.0139(5) 0.0188(5) 0.0187(5) 0.0000(4) 0.0009(4) 0.0020(4)
C2 0.0145(5) 0.0182(5) 0.0193(6) 0.0003(4) 0.0006(4) 0.0019(4)
C3 0.0190(6) 0.0224(6) 0.0193(6) 0.0033(5) -0.0022(4) 0.0004(5)
C4 0.0225(6) 0.0196(6) 0.0248(6) 0.0066(5) -0.0009(5) 0.0007(5)
C5 0.0215(6) 0.0146(5) 0.0268(6) -0.0002(5) -0.0001(5) 0.0020(4)
C6 0.0186(5) 0.0162(5) 0.0203(6) -0.0013(4) 0.0014(4) 0.0036(4)
C7 0.0195(6) 0.0262(6) 0.0293(7) -0.0102(5) 0.0045(5) 0.0006(5)
C8 0.0171(6) 0.0274(6) 0.0243(6) -0.0020(5) 0.0049(5) -0.0013(5)
C9 0.0158(6) 0.0235(6) 0.0261(6) -0.0017(5) -0.0007(5) -0.0008(5)
C10 0.0184(6) 0.0241(6) 0.0265(6) 0.0048(5) 0.0003(5) 0.0051(5)
C11 0.0187(6) 0.0165(6) 0.0403(8) -0.0011(5) 0.0043(5) 0.0026(5)
C12 0.0388(8) 0.0238(7) 0.0572(10) -0.0120(7) 0.0176(7) -0.0016(6)
C13 0.0356(8) 0.0478(10) 0.0576(11) 0.0018(8) -0.0074(8) 0.0154(7)
C14 0.0384(9) 0.0332(8) 0.0694(12) -0.0002(8) 0.0304(8) -0.0058(7)
C15 0.0422(8) 0.0219(6) 0.0388(8) 0.0026(6) 0.0108(7) -0.0059(6)
C16 0.0328(7) 0.0178(6) 0.0267(7) -0.0021(5) 0.0014(5) 0.0013(5)
C17 0.0291(7) 0.0312(7) 0.0532(10) -0.0065(7) -0.0087(7) -0.0073(6)
C18 0.0543(10) 0.0457(9) 0.0224(7) 0.0058(6) 0.0011(7) -0.0132(8)
C19 0.0348(8) 0.0247(7) 0.0451(9) -0.0004(6) -0.0118(6) 0.0027(6)
C20 0.0442(8) 0.0258(7) 0.0261(7) -0.0040(5) -0.0069(6) -0.0077(6)
Ge1 0.01759(7) 0.01442(7) 0.01761(7) -0.00080(5) 0.00204(5) -0.00130(5)

_geom_special_details            
;
 All esds (except the esd in the dihedral angle between two l.s. planes)
 are estimated using the full covariance matrix.  The cell esds are taken
 into account individually in the estimation of esds in distances, angles
 and torsion angles; correlations between esds in cell parameters are only
 used when they are defined by crystal symmetry.  An approximate (isotropic)
 treatment of cell esds is used for estimating esds involving l.s. planes.
;
loop_
_geom_bond_atom_site_label_1
_geom_bond_atom_site_label_2
_geom_bond_distance
_geom_bond_site_symmetry_2
_geom_bond_publ_flag
Fe1 C2 2.0365(11) . ?
Fe1 C3 2.0361(12) . ?
Fe1 C4 2.0526(12) . ?
Fe1 C5 2.0549(12) . ?
Fe1 C6 2.0465(12) . ?
Fe1 C7 2.0426(12) . ?
Fe1 C8 2.0503(12) . ?
Fe1 C9 2.0534(12) . ?
Fe1 C10 2.0539(12) . ?
Fe1 C11 2.0491(12) . ?
Si1 C12 1.8699(15) . ?
Si1 C13 1.8719(17) . ?
Si1 C14 1.8704(15) . ?
Si1 Ge1 2.3861(4) . ?
Si2 C15 1.8805(15) . ?
Si2 C16 1.8774(14) . ?
Si2 C17 1.8750(15) . ?
Si2 Ge1 2.3913(3) . ?
Si3 C18 1.8760(15) . ?
Si3 C19 1.8714(15) . ?
Si3 C20 1.8684(14) . ?
Si3 Ge1 2.3877(4) . ?
O1 C1 1.2256(15) . ?
C1 C2 1.4703(16) . ?
C1 Ge1 2.0244(12) . ?
C2 C3 1.4399(16) . ?
C2 C6 1.4366(16) . ?
C3 C4 1.4199(17) . ?
C4 C5 1.4230(18) . ?
C5 C6 1.4221(17) . ?
C7 C8 1.4259(18) . ?
C7 C11 1.4216(19) . ?
C8 C9 1.4226(18) . ?
C9 C10 1.4242(17) . ?
C10 C11 1.4252(18) . ?

loop_
_geom_angle_atom_site_label_1
_geom_angle_atom_site_label_2
_geom_angle_atom_site_label_3
_geom_angle
_geom_angle_site_symmetry_1
_geom_angle_site_symmetry_3
_geom_angle_publ_flag
C2 Fe1 C4 68.87(5) . . ?
C2 Fe1 C5 68.73(5) . . ?
C2 Fe1 C6 41.20(5) . . ?
C2 Fe1 C7 122.24(5) . . ?
C2 Fe1 C8 157.64(5) . . ?
C2 Fe1 C9 160.66(5) . . ?
C2 Fe1 C10 124.47(5) . . ?
C2 Fe1 C11 108.20(5) . . ?
C3 Fe1 C2 41.41(5) . . ?
C3 Fe1 C4 40.64(5) . . ?
C3 Fe1 C5 68.57(5) . . ?
C3 Fe1 C6 69.26(5) . . ?
C3 Fe1 C7 104.62(5) . . ?
C3 Fe1 C8 120.02(5) . . ?
C3 Fe1 C9 157.01(5) . . ?
C3 Fe1 C10 159.14(5) . . ?
C3 Fe1 C11 121.47(5) . . ?
C4 Fe1 C5 40.54(5) . . ?
C4 Fe1 C9 122.24(5) . . ?
C4 Fe1 C10 160.01(5) . . ?
C6 Fe1 C4 68.56(5) . . ?
C6 Fe1 C5 40.57(5) . . ?
C6 Fe1 C8 158.31(5) . . ?
C6 Fe1 C9 124.25(5) . . ?
C6 Fe1 C10 110.45(5) . . ?
C6 Fe1 C11 125.74(5) . . ?
C7 Fe1 C4 119.50(5) . . ?
C7 Fe1 C5 155.99(5) . . ?
C7 Fe1 C6 160.57(5) . . ?
C7 Fe1 C8 40.78(5) . . ?
C7 Fe1 C9 68.40(5) . . ?
C7 Fe1 C10 68.40(5) . . ?
C7 Fe1 C11 40.66(5) . . ?
C8 Fe1 C4 104.85(5) . . ?
C8 Fe1 C5 121.23(5) . . ?
C8 Fe1 C9 40.57(5) . . ?
C8 Fe1 C10 68.33(5) . . ?
C9 Fe1 C5 108.42(5) . . ?
C9 Fe1 C10 40.58(5) . . ?
C10 Fe1 C5 125.67(5) . . ?
C11 Fe1 C4 156.22(5) . . ?
C11 Fe1 C5 162.30(5) . . ?
C11 Fe1 C8 68.44(5) . . ?
C11 Fe1 C9 68.34(5) . . ?
C11 Fe1 C10 40.65(5) . . ?
C12 Si1 C13 108.83(8) . . ?
C12 Si1 C14 108.96(8) . . ?
C12 Si1 Ge1 111.17(5) . . ?
C13 Si1 Ge1 107.78(6) . . ?
C14 Si1 C13 109.73(9) . . ?
C14 Si1 Ge1 110.35(5) . . ?
C15 Si2 Ge1 110.74(5) . . ?
C16 Si2 C15 109.69(6) . . ?
C16 Si2 Ge1 107.60(4) . . ?
C17 Si2 C15 108.08(7) . . ?
C17 Si2 C16 109.38(7) . . ?
C17 Si2 Ge1 111.33(5) . . ?
C18 Si3 Ge1 104.48(5) . . ?
C19 Si3 C18 108.38(8) . . ?
C19 Si3 Ge1 110.77(5) . . ?
C20 Si3 C18 108.06(7) . . ?
C20 Si3 C19 109.09(7) . . ?
C20 Si3 Ge1 115.73(5) . . ?
O1 C1 C2 119.76(11) . . ?
O1 C1 Ge1 115.52(9) . . ?
C2 C1 Ge1 124.53(8) . . ?
C1 C2 Fe1 122.25(8) . . ?
C3 C2 Fe1 69.28(7) . . ?
C3 C2 C1 124.48(11) . . ?
C6 C2 Fe1 69.78(7) . . ?
C6 C2 C1 127.80(11) . . ?
C6 C2 C3 107.52(10) . . ?
C2 C3 Fe1 69.31(7) . . ?
C4 C3 Fe1 70.30(7) . . ?
C4 C3 C2 107.90(11) . . ?
C3 C4 Fe1 69.06(7) . . ?
C3 C4 C5 108.30(11) . . ?
C5 C4 Fe1 69.82(7) . . ?
C4 C5 Fe1 69.64(7) . . ?
C6 C5 Fe1 69.40(7) . . ?
C6 C5 C4 108.49(11) . . ?
C2 C6 Fe1 69.02(6) . . ?
C5 C6 Fe1 70.03(7) . . ?
C5 C6 C2 107.78(10) . . ?
C8 C7 Fe1 69.90(7) . . ?
C11 C7 Fe1 69.91(7) . . ?
C11 C7 C8 108.12(11) . . ?
C7 C8 Fe1 69.32(7) . . ?
C9 C8 Fe1 69.83(7) . . ?
C9 C8 C7 107.85(11) . . ?
C8 C9 Fe1 69.60(7) . . ?
C8 C9 C10 108.12(11) . . ?
C10 C9 Fe1 69.73(7) . . ?
C9 C10 Fe1 69.69(7) . . ?
C9 C10 C11 107.93(11) . . ?
C11 C10 Fe1 69.49(7) . . ?
C7 C11 Fe1 69.43(7) . . ?
C7 C11 C10 107.97(11) . . ?
C10 C11 Fe1 69.86(7) . . ?
Si1 Ge1 Si2 111.906(13) . . ?
Si1 Ge1 Si3 110.261(14) . . ?
Si3 Ge1 Si2 109.988(13) . . ?
C1 Ge1 Si1 102.65(3) . . ?
C1 Ge1 Si2 98.24(3) . . ?
C1 Ge1 Si3 123.14(3) . . ?

_shelx_res_file                  
;
TITL
    at1606-mhx365-at.res
    created by SHELXL-2019/3 at 15:30:39 on 11-Dec-2024
CELL 1.54184 18.270234 18.270234 30.636229 90 90 90
ZERR 16 0.000039 0.000039 0.000105 0 0 0
LATT 2
SYMM 0.75-Y,0.25+X,0.25+Z
SYMM -X,0.5-Y,+Z
SYMM 0.25+Y,0.25-X,0.25+Z
SFAC C H Fe Ge O Si
UNIT 320 576 16 16 16 48

L.S. 20
PLAN  14
SIZE 0.172 0.244 0.27
TEMP -173
LIST 4
fmap 2
acta
OMIT -4 8 6
OMIT 4 8 8
REM <olex2.extras>
REM <HklSrc "%.\\AT1606-MHX365-AT.hkl">
REM </olex2.extras>

WGHT    0.017200    8.249800
EXTI    0.000025
FVAR       1.31582
FE1   3    0.405807    0.432488    0.440238    11.00000    0.01423    0.01400 =
         0.01627   -0.00029    0.00117   -0.00067
SI1   6    0.129911    0.385846    0.536423    11.00000    0.02089    0.01860 =
         0.03376   -0.00082    0.00865   -0.00020
SI2   6    0.199351    0.193769    0.493312    11.00000    0.02264    0.01605 =
         0.02730   -0.00195    0.00102   -0.00341
SI3   6    0.319970    0.308751    0.573620    11.00000    0.02846    0.01830 =
         0.01866   -0.00024   -0.00254   -0.00314
O1    5    0.234592    0.320171    0.424557    11.00000    0.02518    0.02411 =
         0.02053   -0.00196   -0.00288   -0.00355
C1    1    0.257908    0.355449    0.455612    11.00000    0.01386    0.01884 =
         0.01868   -0.00003    0.00086    0.00205
C2    1    0.295322    0.425543    0.447987    11.00000    0.01454    0.01817 =
         0.01932    0.00033    0.00063    0.00194
C3    1    0.313277    0.454194    0.405533    11.00000    0.01901    0.02243 =
         0.01935    0.00329   -0.00224    0.00038
AFIX  43
H3    2    0.300299    0.433005    0.378294    11.00000   -1.20000
AFIX   0
C4    1    0.353812    0.519724    0.411585    11.00000    0.02251    0.01955 =
         0.02484    0.00665   -0.00093    0.00067
AFIX  43
H4    2    0.372445    0.550170    0.389037    11.00000   -1.20000
AFIX   0
C5    1    0.361745    0.531977    0.457212    11.00000    0.02152    0.01462 =
         0.02682   -0.00016   -0.00009    0.00205
AFIX  43
H5    2    0.386722    0.571960    0.470294    11.00000   -1.20000
AFIX   0
C6    1    0.325979    0.474280    0.479922    11.00000    0.01863    0.01620 =
         0.02027   -0.00132    0.00137    0.00363
AFIX  43
H6    2    0.322907    0.468923    0.510711    11.00000   -1.20000
AFIX   0
C7    1    0.463006    0.360593    0.402245    11.00000    0.01951    0.02625 =
         0.02928   -0.01023    0.00453    0.00060
AFIX  43
H7    2    0.447642    0.341780    0.374827    11.00000   -1.20000
AFIX   0
C8    1    0.504778    0.425549    0.408966    11.00000    0.01705    0.02744 =
         0.02427   -0.00204    0.00490   -0.00128
AFIX  43
H8    2    0.522305    0.457500    0.386847    11.00000   -1.20000
AFIX   0
C9    1    0.515545    0.434011    0.454679    11.00000    0.01576    0.02355 =
         0.02611   -0.00169   -0.00070   -0.00077
AFIX  43
H9    2    0.541440    0.472741    0.468449    11.00000   -1.20000
AFIX   0
C10   1    0.480753    0.374324    0.476208    11.00000    0.01842    0.02408 =
         0.02650    0.00479    0.00029    0.00506
AFIX  43
H10   2    0.479387    0.366230    0.506828    11.00000   -1.20000
AFIX   0
C11   1    0.448349    0.328880    0.443709    11.00000    0.01870    0.01648 =
         0.04031   -0.00106    0.00426    0.00257
AFIX  43
H11   2    0.421653    0.285100    0.448849    11.00000   -1.20000
AFIX   0
C12   1    0.158611    0.470912    0.565728    11.00000    0.03880    0.02382 =
         0.05717   -0.01200    0.01756   -0.00163
AFIX 137
H12A  2    0.115234    0.500009    0.573006    11.00000   -1.50000
H12B  2    0.191135    0.499655    0.546933    11.00000   -1.50000
H12C  2    0.184507    0.457655    0.592602    11.00000   -1.50000
AFIX   0
C13   1    0.079497    0.412283    0.485622    11.00000    0.03558    0.04779 =
         0.05758    0.00175   -0.00742    0.01539
AFIX 137
H13A  2    0.034919    0.439045    0.493483    11.00000   -1.50000
H13B  2    0.066373    0.368107    0.469253    11.00000   -1.50000
H13C  2    0.110804    0.443539    0.467532    11.00000   -1.50000
AFIX   0
C14   1    0.068408    0.331324    0.572823    11.00000    0.03843    0.03317 =
         0.06938   -0.00015    0.03038   -0.00580
AFIX 137
H14A  2    0.093759    0.320726    0.600296    11.00000   -1.50000
H14B  2    0.055395    0.285283    0.558362    11.00000   -1.50000
H14C  2    0.023846    0.359397    0.578884    11.00000   -1.50000
AFIX   0
C15   1    0.182271    0.134088    0.542275    11.00000    0.04216    0.02190 =
         0.03876    0.00261    0.01084   -0.00587
AFIX 137
H15A  2    0.143036    0.155386    0.560008    11.00000   -1.50000
H15B  2    0.227083    0.130719    0.559741    11.00000   -1.50000
H15C  2    0.167795    0.085058    0.532592    11.00000   -1.50000
AFIX   0
C16   1    0.276798    0.155130    0.460281    11.00000    0.03278    0.01783 =
         0.02666   -0.00209    0.00145    0.00133
AFIX 137
H16A  2    0.266909    0.103578    0.453701    11.00000   -1.50000
H16B  2    0.322427    0.159003    0.476938    11.00000   -1.50000
H16C  2    0.281484    0.182640    0.432963    11.00000   -1.50000
AFIX   0
C17   1    0.113968    0.194818    0.459363    11.00000    0.02910    0.03116 =
         0.05320   -0.00651   -0.00871   -0.00730
AFIX 137
H17A  2    0.102326    0.144864    0.450005    11.00000   -1.50000
H17B  2    0.121612    0.225782    0.433644    11.00000   -1.50000
H17C  2    0.073340    0.214356    0.476696    11.00000   -1.50000
AFIX   0
C18   1    0.264298    0.281594    0.622459    11.00000    0.05428    0.04569 =
         0.02243    0.00579    0.00110   -0.01320
AFIX 137
H18A  2    0.234572    0.238601    0.615275    11.00000   -1.50000
H18B  2    0.232167    0.322185    0.630830    11.00000   -1.50000
H18C  2    0.297076    0.269808    0.646785    11.00000   -1.50000
AFIX   0
C19   1    0.389585    0.235658    0.563241    11.00000    0.03482    0.02473 =
         0.04509   -0.00037   -0.01180    0.00273
AFIX 137
H19A  2    0.416795    0.247177    0.536544    11.00000   -1.50000
H19B  2    0.364847    0.188415    0.559801    11.00000   -1.50000
H19C  2    0.423567    0.233105    0.587944    11.00000   -1.50000
AFIX   0
C20   1    0.368122    0.396244    0.586742    11.00000    0.04418    0.02576 =
         0.02609   -0.00405   -0.00692   -0.00770
AFIX 137
H20A  2    0.396447    0.390199    0.613666    11.00000   -1.50000
H20B  2    0.332010    0.435345    0.590707    11.00000   -1.50000
H20C  2    0.401166    0.409079    0.562735    11.00000   -1.50000
AFIX   0
GE1   4    0.233489    0.314628    0.515293    11.00000    0.01759    0.01442 =
         0.01761   -0.00080    0.00204   -0.00130
HKLF 4


REM
REM wR2 = 0.0423, GooF = S = 1.130, Restrained GooF = 1.130 for all data
REM R1 = 0.0169 for 5183 Fo > 4sig(Fo) and 0.0171 for all 5221 data
REM 245 parameters refined using 0 restraints

END

WGHT      0.0172      8.2377

REM Highest difference peak  0.271,  deepest hole -0.174,  1-sigma level  0.035
Q1    1   0.2471  0.3405  0.4826  11.00000  0.05    0.27
Q2    1   0.2795  0.3905  0.4519  11.00000  0.05    0.26
Q3    1   0.3049  0.4507  0.4637  11.00000  0.05    0.26
Q4    1   0.2944  0.2945  0.6010  11.00000  0.05    0.25
Q5    1   0.2985  0.4393  0.4284  11.00000  0.05    0.25
Q6    1   0.3494  0.5329  0.4358  11.00000  0.05    0.24
Q7    1   0.1918  0.1643  0.5220  11.00000  0.05    0.24
Q8    1   0.1543  0.1934  0.4757  11.00000  0.05    0.24
Q9    1   0.3376  0.5089  0.4693  11.00000  0.05    0.23
Q10   1   0.1052  0.3921  0.5108  11.00000  0.05    0.23
Q11   1   0.4026  0.4297  0.4693  11.00000  0.05    0.23
Q12   1   0.3627  0.2677  0.5686  11.00000  0.05    0.23
Q13   1   0.2424  0.1701  0.4754  11.00000  0.05    0.23
Q14   1   0.4622  0.3413  0.4226  11.00000  0.05    0.22
;
_shelx_res_checksum              69917
_olex2_submission_special_instructions 'No special instructions were received'
_oxdiff_exptl_absorpt_empirical_details 
;
Empirical correction (ABSPACK) includes:
- Absorption correction using spherical harmonics
- Frame scaling
- B-factor correction
;
_oxdiff_exptl_absorpt_empirical_full_max 1.398
_oxdiff_exptl_absorpt_empirical_full_min 0.697
